# Supplementary material for: 2-[(2-Hy­droxy­benz­yl)amino]­pyrazinium perchlorate–2-[(pyrazin-2-yl­amino)­meth­yl]phenol (1/1)
Source: Acta Crystallogr Sect E Struct Rep Online. 2012 Jul 18;68(Pt 8):o2475. doi: 10.1107/S1600536812031558 (PMC3414930; doi:10.1107/S1600536812031558)
Supplement: Supplementary file 2 [file e-68-o2475-Isup2.hkl]

# 
# h,k,l, Fc-squared, Fo-squared, sigma(Fo-squared) and status flag 
# 
data_I
_shelx_title '  C2  970 Friedel pairs' 
_shelx_refln_list_code          4 
_shelx_F_calc_maximum      186.31 
_exptl_crystal_F_000       524.00 
_reflns_d_resolution_high  0.8000 
 
loop_ 
 _symmetry_equiv_pos_as_xyz 
 'x, y, z' 
 '-x, y, -z' 
 'x+1/2, y+1/2, z' 
 '-x+1/2, y+1/2, -z' 
 
_cell_length_a    19.3402 
_cell_length_b     5.9467 
_cell_length_c    11.1761 
_cell_angle_alpha  90.000 
_cell_angle_beta  116.263 
_cell_angle_gamma  90.000 
 
_shelx_F_squared_multiplier     1.000 
 
loop_ 
 _refln_index_h 
 _refln_index_k 
 _refln_index_l 
 _refln_F_squared_calc 
 _refln_F_squared_meas 
 _refln_F_squared_sigma 
 _refln_observed_status 
   1  -7   0       18.64       16.72      4.26 o 
   3  -7   0        9.71        8.70      5.70 o 
   5  -7   0       15.67       18.70      6.44 o 
   7  -7   0        2.49        1.34      5.35 o 
   0  -6   0      427.65      436.41     21.31 o 
   2  -6   0      132.37      168.89      8.88 o 
   4  -6   0       18.96       28.83      5.01 o 
   6  -6   0       45.02       49.64     11.38 o 
   8  -6   0        8.16       -5.49      8.27 o 
  10  -6   0       13.16        7.65      8.46 o 
  12  -6   0       12.17       -1.63      9.41 o 
   1  -5   0        1.04        2.90      2.49 o 
   3  -5   0      403.07      398.53     13.41 o 
   5  -5   0       12.90       14.51      4.11 o 
   7  -5   0       90.28       99.72     12.63 o 
   9  -5   0      135.07      135.31     17.04 o 
  11  -5   0      183.46      166.80     19.62 o 
  13  -5   0       61.81       68.85     13.49 o 
  15  -5   0       12.93        3.40      9.25 o 
   0  -4   0      746.39      794.38     20.85 o 
   2  -4   0        4.71        3.00      1.72 o 
   4  -4   0       31.07       26.13      4.12 o 
   6  -4   0      411.61      400.09     10.07 o 
   8  -4   0       14.59       19.81      5.83 o 
  10  -4   0       52.92       43.31     10.43 o 
  12  -4   0       36.72       22.06      9.33 o 
  14  -4   0       16.29        3.02      7.93 o 
  16  -4   0       16.91       15.59      9.92 o 
  18  -4   0        3.72        2.37      7.01 o 
   1  -3   0      751.11      730.85      8.40 o 
   3  -3   0     1788.96     1910.12     15.18 o 
   5  -3   0      852.31      911.33     13.02 o 
   7  -3   0      262.40      280.07      6.99 o 
   9  -3   0        8.82        6.61      2.15 o 
  11  -3   0      135.27      142.92     15.21 o 
  13  -3   0      234.80      248.84     12.77 o 
  15  -3   0       87.97      100.11      8.85 o 
  17  -3   0       45.82       40.10     10.94 o 
  19  -3   0        6.21       13.84      8.89 o 
   0  -2   0      532.66      558.06      8.60 o 
   2  -2   0     2236.23     2261.74     11.97 o 
   4  -2   0      207.78      184.66      5.49 o 
   6  -2   0      792.23      795.65     16.80 o 
   8  -2   0      544.99      474.79     10.37 o 
  10  -2   0     1209.67     1367.07     19.46 o 
  12  -2   0      337.53      373.23      8.42 o 
  14  -2   0      209.16      215.29     11.92 o 
  16  -2   0       48.47       65.71      7.79 o 
  18  -2   0       20.25       13.78     11.81 o 
  20  -2   0       12.01       19.76      9.33 o 
   1  -1   0     1423.69     1325.12      9.25 o 
   3  -1   0     3813.75     3900.41     16.82 o 
   5  -1   0     1371.43     1427.56     12.81 o 
   7  -1   0     1611.64     1538.21     26.09 o 
   9  -1   0      304.44      295.85      5.82 o 
  11  -1   0      342.66      361.65      9.74 o 
  13  -1   0      504.26      528.37     17.11 o 
  15  -1   0      454.95      444.93     17.02 o 
  17  -1   0        9.22        3.93      4.06 o 
  19  -1   0       78.40       87.80     13.91 o 
  21  -1   0       10.74       14.62      7.74 o 
   4   0   0     1497.85     1465.31     10.30 o 
   6   0   0      984.99      966.27     14.70 o 
   8   0   0       16.27       29.69      2.91 o 
  10   0   0       27.27       26.90      3.93 o 
  12   0   0        7.52       12.53      3.90 o 
  14   0   0        0.42        5.24      3.47 o 
  16   0   0      704.31      777.02     22.46 o 
  18   0   0       55.54       69.84     10.72 o 
  20   0   0      266.84      290.02     16.85 o 
   1   1   0     1386.86     1317.96     12.07 o 
   3   1   0     3872.03     3963.73     24.91 o 
   5   1   0     1400.85     1433.03     17.20 o 
   7   1   0     1573.63     1482.00     30.62 o 
   9   1   0      318.90      304.34     10.87 o 
  11   1   0      346.55      348.55     12.44 o 
  13   1   0      510.46      538.42     25.83 o 
  15   1   0      464.92      449.27     17.02 o 
  17   1   0       10.32        6.77      4.05 o 
  19   1   0       75.87       98.78     15.73 o 
  21   1   0       11.44       14.18      7.70 o 
   0   2   0      516.71      542.56      7.86 o 
   2   2   0     2252.99     2268.22     21.08 o 
   4   2   0      196.73      173.98      7.16 o 
   6   2   0      768.84      794.68     23.29 o 
   8   2   0      548.56      483.77     13.12 o 
  10   2   0     1187.74     1314.56     22.32 o 
  12   2   0      328.38      358.66     12.97 o 
  14   2   0      204.41      224.68     11.26 o 
  16   2   0       48.52       60.37     12.18 o 
  18   2   0       21.47       20.29      9.30 o 
  20   2   0       11.48       10.09      7.36 o 
   1   3   0      758.31      733.15     22.91 o 
   3   3   0     1792.22     1850.94     40.03 o 
   5   3   0      862.59      918.76     30.66 o 
   7   3   0      269.96      279.53      6.78 o 
   9   3   0        9.00        7.93      1.75 o 
  11   3   0      139.55      150.73      7.97 o 
  13   3   0      238.35      261.19     22.19 o 
  15   3   0       87.56       93.91     14.55 o 
  17   3   0       45.93       47.02     11.29 o 
  19   3   0        5.66       -7.68      7.81 o 
   2   4   0        3.85        2.87      3.66 o 
   4   4   0       34.07       29.96      6.54 o 
   6   4   0      403.99      408.33     23.71 o 
   8   4   0       12.79       15.45      6.50 o 
  10   4   0       54.95       52.52     10.69 o 
  12   4   0       37.83       27.67      9.15 o 
  14   4   0       15.24       11.90      7.19 o 
  16   4   0       17.48       18.54      8.32 o 
  18   4   0        3.94       13.73      8.59 o 
   3   5   0      398.14      400.66     23.45 o 
   5   5   0       14.01       19.46      7.24 o 
   7   5   0       89.29      104.52     13.98 o 
   9   5   0      134.23      132.72     16.76 o 
  11   5   0      183.09      190.12     20.82 o 
  13   5   0       59.89       76.91     14.10 o 
  15   5   0       12.89        3.30      7.23 o 
   6   6   0       46.58       45.93     10.47 o 
   8   6   0        8.72        3.99      4.94 o 
  10   6   0       12.52        8.73      6.28 o 
  12   6   0       12.65        7.16      7.33 o 
  -7  -7   1       24.60       19.04      6.94 o 
  -5  -7   1       38.14       26.57      6.94 o 
  -3  -7   1       46.87       50.81      8.35 o 
  -1  -7   1       32.63       31.51      4.81 o 
   1  -7   1       32.39       26.32      6.83 o 
   3  -7   1       37.88       43.85     10.44 o 
   5  -7   1       22.65       35.58      8.03 o 
 -12  -6   1        7.76       14.04     10.06 o 
 -10  -6   1        8.92        0.93      7.63 o 
  -8  -6   1       82.45       85.01     14.53 o 
  -6  -6   1       99.58      100.66     15.85 o 
  -4  -6   1       40.45       40.53      5.57 o 
  -2  -6   1      156.30      160.98      8.80 o 
   0  -6   1        8.86        9.06      3.10 o 
   2  -6   1       68.08       62.34      6.43 o 
   4  -6   1        0.78        5.08      4.51 o 
   6  -6   1       25.50       25.67      9.20 o 
   8  -6   1        8.69       25.80     10.47 o 
  10  -6   1       63.05       43.83     12.37 o 
 -15  -5   1      119.50      114.48     17.46 o 
 -13  -5   1       87.36       71.00     14.03 o 
 -11  -5   1      154.61      155.68     18.44 o 
  -9  -5   1       67.21       45.23     11.35 o 
  -7  -5   1        3.25        8.83      3.51 o 
  -5  -5   1       49.73       50.28      5.28 o 
  -3  -5   1      183.07      187.74      8.43 o 
  -1  -5   1      303.53      296.30     10.47 o 
   1  -5   1      103.62      116.46      6.83 o 
   3  -5   1       14.55       12.52      3.70 o 
   5  -5   1      431.63      426.15     14.71 o 
   7  -5   1        1.86       13.22      8.66 o 
   9  -5   1        9.84        6.10      6.20 o 
  11  -5   1       55.73       20.42      9.21 o 
  13  -5   1       77.63      106.99     17.20 o 
  15  -5   1        7.29       25.25     10.84 o 
 -18  -4   1        9.75       20.58     10.88 o 
 -16  -4   1       15.63       20.76      9.32 o 
 -14  -4   1       90.44       72.55     13.54 o 
 -12  -4   1       59.89       63.11     12.20 o 
 -10  -4   1       27.45       25.96      4.20 o 
  -8  -4   1      274.26      293.78      8.78 o 
  -6  -4   1      194.79      199.19      7.34 o 
  -4  -4   1      895.76      939.04     14.39 o 
  -2  -4   1      249.38      279.62      7.26 o 
   0  -4   1      216.83      242.16      8.27 o 
   2  -4   1      568.51      572.00     18.05 o 
   4  -4   1       65.40       73.63      4.34 o 
   6  -4   1      212.25      224.89      8.09 o 
   8  -4   1       57.63       73.61     12.00 o 
  10  -4   1      357.20      335.18     24.54 o 
  12  -4   1       36.66       20.64      9.26 o 
  14  -4   1        0.56       -5.95      9.02 o 
  16  -4   1       11.55        4.32      7.43 o 
 -19  -3   1        1.52       14.04      9.64 o 
 -17  -3   1        5.50       13.52      8.69 o 
 -15  -3   1       45.71       41.78      5.86 o 
 -13  -3   1      221.34      226.78      8.77 o 
 -11  -3   1      350.67      362.33      9.39 o 
  -9  -3   1      607.29      582.40     15.45 o 
  -7  -3   1     1049.09     1078.59     20.23 o 
  -5  -3   1      296.88      342.71      7.15 o 
  -3  -3   1      147.91      198.37      4.77 o 
  -1  -3   1      720.72      658.06      8.16 o 
   1  -3   1      198.52      182.85      5.76 o 
   3  -3   1      659.36      683.07     10.74 o 
   5  -3   1       14.91       22.11      1.98 o 
   7  -3   1      373.54      338.33      7.46 o 
   9  -3   1      206.20      227.50     18.26 o 
  11  -3   1       15.43       14.71      7.12 o 
  13  -3   1       58.07       54.91     12.16 o 
  15  -3   1       12.26        5.91      6.44 o 
  17  -3   1        1.63       -0.49      7.41 o 
  19  -3   1       40.97       42.12     12.20 o 
 -20  -2   1       16.93       17.86      9.18 o 
 -18  -2   1       49.90       49.87      6.98 o 
 -16  -2   1       27.35       30.46      6.61 o 
 -14  -2   1       34.01       32.87      4.31 o 
 -12  -2   1      401.72      388.89      8.45 o 
 -10  -2   1      120.86      105.99      5.02 o 
  -8  -2   1      168.65      217.52     17.96 o 
  -6  -2   1     2331.63     2398.79     37.79 o 
  -4  -2   1     1494.73     1497.15     16.90 o 
  -2  -2   1     2267.23     2148.94     13.84 o 
   0  -2   1     1832.89     1783.81     12.08 o 
   2  -2   1      895.43      921.24     10.89 o 
   4  -2   1      695.76      714.16      9.82 o 
   6  -2   1     1067.31     1071.19     31.08 o 
   8  -2   1      217.41      208.35     24.85 o 
  10  -2   1      319.52      319.95    138.20 o 
  12  -2   1      113.88       97.96      4.99 o 
  14  -2   1      255.12      286.43     14.43 o 
  16  -2   1        5.01       19.23      5.52 o 
  18  -2   1       47.77       42.36      7.33 o 
  20  -2   1        1.63       -1.03      7.12 o 
 -21  -1   1       25.44       32.78      6.69 o 
 -19  -1   1       32.59       40.89      6.95 o 
 -17  -1   1      845.95      849.14     24.50 o 
 -15  -1   1      786.84      840.69     22.47 o 
 -13  -1   1       90.22       80.38      6.83 o 
 -11  -1   1      140.41      148.68     11.26 o 
  -9  -1   1       39.42       55.35      2.94 o 
  -7  -1   1     1675.35     1685.42     14.36 o 
  -5  -1   1     1438.21     1364.03     10.82 o 
  -3  -1   1     3572.44     3424.02     31.29 o 
  -1  -1   1    12722.87    12147.62     25.94 o 
   1  -1   1     3001.01     2939.84     18.11 o 
   3  -1   1     6480.53     6268.38     24.91 o 
   5  -1   1     2688.50     2545.32     14.82 o 
   7  -1   1     1097.30     1260.91     24.82 o 
   9  -1   1     1395.97     1508.39     26.44 o 
  11  -1   1       43.04       47.69      5.22 o 
  13  -1   1       22.31       34.17      8.39 o 
  15  -1   1      256.36      283.19     22.99 o 
  17  -1   1       20.72       14.50      8.81 o 
  19  -1   1      173.54      184.19     13.29 o 
 -22   0   1        7.73       17.24      8.12 o 
 -20   0   1        9.17       13.71      5.19 o 
 -18   0   1      159.88      163.43     16.12 o 
 -16   0   1      356.38      318.53     22.63 o 
 -14   0   1     1429.37     1487.45     28.34 o 
 -12   0   1        1.94        1.71      2.93 o 
 -10   0   1      296.05      286.47      6.59 o 
  -8   0   1     4117.38     4081.82     19.23 o 
  -6   0   1       25.69       23.96      1.93 o 
  -4   0   1    15930.89    14794.71     31.72 o 
   2   0   1     2283.32     2353.89     18.93 o 
   4   0   1      705.84      628.01      7.59 o 
   6   0   1       13.08       10.17      1.63 o 
   8   0   1      157.99      168.95      6.07 o 
  10   0   1        8.37       16.86      3.65 o 
  12   0   1      272.13      287.27     12.27 o 
  14   0   1       13.90        5.82      3.67 o 
  16   0   1     1485.13     1612.48     32.78 o 
  18   0   1        6.48        5.37      5.75 o 
  20   0   1       62.07       80.72     14.41 o 
 -21   1   1       24.60       25.39      9.40 o 
 -19   1   1       34.42       37.53      6.50 o 
 -17   1   1      850.55      873.54     25.28 o 
 -15   1   1      776.11      844.74     23.04 o 
 -13   1   1       96.04       81.11      7.14 o 
 -11   1   1      131.70      150.13      8.48 o 
  -9   1   1       45.10       52.13      5.87 o 
  -7   1   1     1635.03     1616.65     21.18 o 
  -5   1   1     1416.17     1352.51     14.33 o 
  -3   1   1     3519.79     3258.04     37.79 o 
  -1   1   1    12753.18    12222.41     32.74 o 
   1   1   1     3044.07     2932.64     21.68 o 
   3   1   1     6515.53     6327.49     28.17 o 
   5   1   1     2659.08     2523.24     19.18 o 
   7   1   1     1126.59     1318.60     15.82 o 
   9   1   1     1366.79     1487.96     54.54 o 
  11   1   1       38.98       46.73     11.95 o 
  13   1   1       23.53       40.54      9.62 o 
  15   1   1      249.42      267.78     13.33 o 
  17   1   1       20.92       18.74      8.59 o 
  19   1   1      176.43      177.68     20.67 o 
 -20   2   1       17.15        9.20      6.56 o 
 -18   2   1       50.65       65.50     12.56 o 
 -16   2   1       25.05       29.43     11.48 o 
 -14   2   1       34.04       31.62      8.96 o 
 -12   2   1      410.14      406.09     19.77 o 
 -10   2   1      120.45      103.17      6.80 o 
  -8   2   1      167.25      194.71     12.86 o 
  -6   2   1     2359.53     2405.11     27.36 o 
  -4   2   1     1472.98     1496.29     16.47 o 
  -2   2   1     2299.84     2206.78     19.80 o 
   0   2   1     1851.29     1809.43     14.01 o 
   2   2   1      868.81      884.32     11.63 o 
   4   2   1      675.70      726.09      9.98 o 
   6   2   1     1041.71     1099.75     11.26 o 
   8   2   1      226.38      229.37      6.39 o 
  10   2   1      326.30      302.78     10.08 o 
  12   2   1      116.76      116.16      7.28 o 
  14   2   1      259.92      272.06     22.64 o 
  16   2   1        5.35       14.80      8.18 o 
  18   2   1       46.94       40.28     11.29 o 
  20   2   1        1.41        6.59      8.93 o 
 -19   3   1        1.37       13.75      8.64 o 
 -17   3   1        5.27        4.05      7.12 o 
 -15   3   1       48.39       49.87     10.82 o 
 -13   3   1      220.61      229.61     15.43 o 
 -11   3   1      344.27      346.02     13.18 o 
  -9   3   1      602.40      587.33     18.17 o 
  -7   3   1     1048.39     1130.15     21.71 o 
  -5   3   1      298.82      346.03     11.82 o 
  -3   3   1      139.90      173.13      6.35 o 
  -1   3   1      739.39      681.97     11.02 o 
   1   3   1      207.02      181.91      6.24 o 
   3   3   1      673.03      655.38     16.56 o 
   5   3   1       16.75       16.60      5.20 o 
   7   3   1      366.45      360.47      9.83 o 
   9   3   1      206.93      220.27      5.88 o 
  11   3   1       17.31       12.83      5.67 o 
  13   3   1       56.31       51.98     10.81 o 
  15   3   1       13.00       10.85      6.37 o 
  17   3   1        1.49        5.68      6.12 o 
  19   3   1       41.02       55.32     13.64 o 
 -18   4   1        9.49        0.11      4.81 o 
 -16   4   1       15.04       12.17      6.99 o 
 -14   4   1       89.29      104.04     15.66 o 
 -12   4   1       60.93       74.96     12.96 o 
 -10   4   1       29.82       29.09      4.36 o 
  -8   4   1      271.64      298.71     22.01 o 
  -6   4   1      189.64      181.28     13.10 o 
  -4   4   1      907.05      937.15     16.07 o 
  -2   4   1      251.01      262.96     10.43 o 
   0   4   1      215.26      244.69      9.41 o 
   2   4   1      564.99      568.70     24.46 o 
   4   4   1       70.29       77.09     10.41 o 
   6   4   1      218.39      238.22     18.50 o 
   8   4   1       56.12       53.43      9.66 o 
  10   4   1      350.41      336.16     25.09 o 
  12   4   1       35.96       19.92      8.68 o 
  14   4   1        0.39       -3.63      8.01 o 
  16   4   1       12.06       17.02      9.14 o 
 -15   5   1      121.36      124.93     18.38 o 
 -13   5   1       87.45      102.53     16.31 o 
 -11   5   1      152.16      170.92     19.60 o 
  -9   5   1       68.02       58.15     11.23 o 
  -7   5   1        2.98        3.05      4.52 o 
  -5   5   1       51.06       41.33      8.91 o 
   1   5   1      106.84      113.93     11.99 o 
   3   5   1       13.08        7.41      5.38 o 
   5   5   1      430.24      410.55     25.59 o 
   7   5   1        1.66        5.79      6.72 o 
   9   5   1       10.83       10.39      7.40 o 
  11   5   1       57.39       43.52     11.14 o 
  13   5   1       77.20       91.14     15.63 o 
  15   5   1        6.97       11.18      7.00 o 
 -12   6   1        7.82       10.78      7.20 o 
 -10   6   1        9.11       11.25      6.63 o 
  -8   6   1       82.32       86.06     13.96 o 
   4   6   1        1.01        0.51      4.01 o 
   6   6   1       24.36       18.56      7.32 o 
   8   6   1        8.19       11.75      7.33 o 
  10   6   1       64.07       60.53     12.86 o 
  -7  -7   2       75.77       83.37     13.01 o 
  -5  -7   2       47.89       50.99      8.75 o 
  -3  -7   2       33.24       36.02      5.37 o 
  -1  -7   2       16.63       18.44      6.14 o 
   1  -7   2       46.13       59.09      9.29 o 
   3  -7   2        2.04        6.06      4.75 o 
   5  -7   2        6.72        4.40      8.11 o 
 -12  -6   2       16.24       14.09      9.81 o 
 -10  -6   2        2.90        0.86      4.63 o 
  -8  -6   2       15.77       13.82      6.31 o 
  -6  -6   2       20.83       15.21      3.68 o 
  -4  -6   2       40.27       44.66      6.58 o 
  -2  -6   2      234.11      234.06     10.51 o 
   0  -6   2       13.30       10.94      3.71 o 
   2  -6   2       44.68       42.29      8.94 o 
   4  -6   2        9.92       10.46      5.33 o 
   6  -6   2       19.04        5.80      7.71 o 
   8  -6   2       10.06       29.42     10.14 o 
  10  -6   2       14.93       31.57     11.56 o 
 -17  -5   2       12.17       13.02      9.55 o 
 -15  -5   2       88.79       86.82     15.86 o 
 -13  -5   2       52.20       48.44     12.73 o 
 -11  -5   2        5.56        6.05      8.67 o 
  -9  -5   2      140.50      141.00     10.03 o 
  -7  -5   2       31.10       28.87      4.43 o 
  -5  -5   2       38.22       36.21      4.56 o 
  -3  -5   2       36.35       44.79      4.52 o 
  -1  -5   2      122.36      140.68      7.43 o 
   1  -5   2      454.65      453.05     14.22 o 
   3  -5   2      214.14      197.63     10.30 o 
   5  -5   2       66.41       62.28     11.74 o 
   7  -5   2       14.34        5.96      7.79 o 
   9  -5   2       12.59       10.31      6.97 o 
  11  -5   2        3.48       14.70      8.16 o 
  13  -5   2       14.30       19.95     10.46 o 
 -18  -4   2       12.02       22.17     10.95 o 
 -16  -4   2       72.14       70.71     14.40 o 
 -14  -4   2        7.36       10.42      9.20 o 
 -12  -4   2      514.12      460.05     28.45 o 
 -10  -4   2      328.23      305.12     22.17 o 
  -8  -4   2      368.12      357.46     10.93 o 
  -6  -4   2      253.31      235.57      8.65 o 
  -4  -4   2      568.32      599.30      9.36 o 
  -2  -4   2      272.80      298.42      7.21 o 
   0  -4   2        0.45        1.43      2.06 o 
   2  -4   2      314.97      331.41      9.08 o 
   4  -4   2      629.76      613.78     13.31 o 
   6  -4   2        7.15        7.05      1.28 o 
   8  -4   2      264.54      275.84     22.07 o 
  10  -4   2       89.01      103.97     15.30 o 
  12  -4   2      125.21      126.09     16.51 o 
  14  -4   2       27.04       43.64     12.52 o 
  16  -4   2       19.81       30.88     11.89 o 
 -21  -3   2      129.26      109.29     17.74 o 
 -19  -3   2       14.36       23.40     10.56 o 
 -17  -3   2       56.54       60.76     12.92 o 
 -15  -3   2       47.99       49.02      6.39 o 
 -13  -3   2      202.03      183.02      7.35 o 
 -11  -3   2       50.91       54.24      4.40 o 
  -9  -3   2       29.72       38.12      8.72 o 
  -7  -3   2      294.16      269.93      7.05 o 
  -5  -3   2      601.94      614.43     10.26 o 
  -3  -3   2      253.24      215.33      5.51 o 
  -1  -3   2      427.56      481.49      9.23 o 
   1  -3   2      315.99      303.10      9.86 o 
   3  -3   2      365.46      383.28      6.73 o 
   5  -3   2      320.65      296.02     18.94 o 
   7  -3   2        6.56        4.62      4.87 o 
   9  -3   2      242.45      258.53     19.95 o 
  11  -3   2       74.08       68.10     12.16 o 
  13  -3   2       21.12        8.55      8.05 o 
  15  -3   2       49.83       62.30      8.63 o 
  17  -3   2        4.70       15.40     10.09 o 
 -22  -2   2       39.31       48.81     13.01 o 
 -20  -2   2        0.84       -0.22      7.18 o 
 -18  -2   2        1.13        4.11      3.29 o 
 -16  -2   2      227.58      225.58     11.93 o 
 -14  -2   2     1413.08     1404.09     28.05 o 
 -12  -2   2      596.63      594.37     12.32 o 
 -10  -2   2       26.95       17.45      2.60 o 
  -8  -2   2     1007.61      936.09     12.83 o 
  -6  -2   2       34.12       47.27      4.40 o 
  -4  -2   2      505.65      464.09     12.16 o 
  -2  -2   2      399.46      379.99      5.67 o 
   0  -2   2      337.48      404.21      7.09 o 
   2  -2   2     3757.49     3891.81     19.63 o 
   4  -2   2     2997.61     3191.02     28.06 o 
   6  -2   2      521.22      475.70     21.76 o 
   8  -2   2      165.13      183.18     14.64 o 
  10  -2   2      156.63      161.67     14.90 o 
  12  -2   2      211.38      224.44     18.33 o 
  14  -2   2       13.59       17.68      9.34 o 
  16  -2   2       24.31       43.43      7.34 o 
  18  -2   2       10.96        9.91      5.42 o 
 -21  -1   2        7.28        4.43      4.03 o 
 -19  -1   2      162.64      169.37     11.84 o 
 -17  -1   2        0.69        0.42      3.54 o 
 -15  -1   2      340.76      366.84     14.65 o 
 -13  -1   2       30.56       48.13      5.58 o 
 -11  -1   2      964.30     1011.40     21.92 o 
  -9  -1   2     2677.72     2741.96     19.50 o 
  -7  -1   2     1971.74     2098.37     14.00 o 
  -5  -1   2     2023.49     2027.69     20.97 o 
  -3  -1   2     1685.95     1639.75     11.27 o 
  -1  -1   2    14285.38    13503.19     35.97 o 
   1  -1   2    34710.99    31394.10     81.20 o 
   3  -1   2     1850.62     1987.13     18.56 o 
   5  -1   2      662.26      598.42     13.61 o 
   7  -1   2      656.63      632.43      8.95 o 
   9  -1   2       24.09       31.36      2.88 o 
  11  -1   2      189.31      222.34      8.63 o 
  13  -1   2       56.73       75.74      7.87 o 
  15  -1   2      548.27      580.09     20.87 o 
  17  -1   2       83.95      102.39     13.29 o 
  19  -1   2        8.56        0.01      7.09 o 
 -22   0   2       74.51       83.95     12.48 o 
 -20   0   2        2.60        6.35      4.16 o 
 -18   0   2      490.29      524.61     20.22 o 
 -16   0   2        0.03       -0.02      5.59 o 
 -14   0   2        1.00        0.24      3.72 o 
 -12   0   2      356.93      373.03     18.51 o 
 -10   0   2       15.73       25.57      3.21 o 
  -8   0   2     3612.65     3800.67     23.34 o 
  -6   0   2     2803.28     2735.64     17.06 o 
  -4   0   2      316.00      365.77      5.45 o 
  -2   0   2      125.11      141.92      4.66 o 
   0   0   2      946.59      888.06     11.04 o 
   2   0   2    11550.24    11257.67     29.53 o 
   4   0   2       77.72       73.32      2.70 o 
   6   0   2       95.48      111.35      4.69 o 
   8   0   2      304.61      283.51      8.24 o 
  10   0   2        0.94        5.62      3.51 o 
  12   0   2       59.01       81.23      7.08 o 
  14   0   2       23.99        6.78      4.24 o 
  16   0   2      400.02      359.84     26.54 o 
  18   0   2       18.09       16.77      8.12 o 
 -21   1   2        7.14        2.86      3.97 o 
 -19   1   2      160.13      174.98     12.47 o 
 -17   1   2        0.97       -2.00      4.04 o 
 -15   1   2      333.23      333.24     14.79 o 
 -13   1   2       26.68       32.83      6.56 o 
 -11   1   2      943.73      972.64     20.92 o 
  -9   1   2     2666.76     2729.92     31.80 o 
  -7   1   2     2006.61     2148.86     25.70 o 
  -5   1   2     1997.61     1971.40     18.33 o 
  -3   1   2     1675.46     1617.01     18.07 o 
  -1   1   2    14345.16    13965.97     38.99 o 
   1   1   2    34534.25    30803.85     83.45 o 
   3   1   2     1846.69     2007.72     16.47 o 
   5   1   2      638.14      586.73      7.54 o 
   7   1   2      646.66      606.57     10.35 o 
   9   1   2       21.77       30.15      3.58 o 
  11   1   2      188.94      214.80      9.25 o 
  13   1   2       55.31       75.26      6.43 o 
  15   1   2      551.88      646.34     34.54 o 
  17   1   2       82.75      132.59     17.77 o 
  19   1   2        8.39        9.42      7.20 o 
 -22   2   2       40.14       32.14     10.65 o 
 -20   2   2        0.86       -0.82      5.06 o 
 -18   2   2        1.11        2.49      7.70 o 
 -16   2   2      233.96      240.31     13.10 o 
 -14   2   2     1427.96     1367.71     28.83 o 
 -12   2   2      596.79      565.80     19.86 o 
 -10   2   2       27.52       26.46      4.24 o 
  -8   2   2      987.59      904.12     19.21 o 
  -6   2   2       38.77       54.48      4.82 o 
  -4   2   2      520.57      506.70      9.16 o 
  -2   2   2      411.95      392.23      6.59 o 
   0   2   2      336.15      387.22      6.82 o 
   2   2   2     3814.31     3879.44     46.31 o 
   4   2   2     3031.11     3142.19     36.09 o 
   6   2   2      530.50      519.28     11.76 o 
   8   2   2      158.67      173.35      4.93 o 
  10   2   2      160.55      160.79      6.89 o 
  12   2   2      209.91      210.68     19.23 o 
  14   2   2       14.71       11.01      6.48 o 
  16   2   2       25.73       33.61     10.23 o 
  18   2   2       11.10       10.09      9.13 o 
 -21   3   2      128.75      153.16     21.24 o 
 -19   3   2       15.03       11.67      8.08 o 
 -17   3   2       55.96       59.40     12.04 o 
 -15   3   2       46.40       42.85      5.97 o 
 -13   3   2      195.54      194.21     11.08 o 
 -11   3   2       53.00       58.53      6.05 o 
  -9   3   2       32.63       35.79      4.72 o 
  -7   3   2      284.27      295.18     12.09 o 
  -5   3   2      598.80      601.23     16.61 o 
  -3   3   2      266.19      228.69     11.01 o 
  -1   3   2      421.80      465.97      9.75 o 
   1   3   2      328.18      316.47      8.22 o 
   3   3   2      358.60      360.24     12.92 o 
   5   3   2      309.08      293.24     12.95 o 
   7   3   2        7.58       10.06      2.46 o 
   9   3   2      240.51      247.61     19.78 o 
  11   3   2       72.41       83.67     13.30 o 
  13   3   2       20.53        9.45      7.98 o 
  15   3   2       49.75       50.18     11.55 o 
  17   3   2        5.08        3.79      6.56 o 
 -18   4   2       11.96       21.54      9.05 o 
 -16   4   2       71.58       78.11     14.65 o 
 -14   4   2        6.46        2.83      5.80 o 
 -12   4   2      512.28      537.39     18.98 o 
 -10   4   2      330.76      335.68     20.02 o 
  -8   4   2      371.92      357.73     14.73 o 
  -6   4   2      260.66      254.81      9.48 o 
  -4   4   2      562.36      591.76     17.53 o 
  -2   4   2      273.16      271.09      9.52 o 
   0   4   2        0.60        1.21      2.12 o 
   2   4   2      307.50      299.48     12.47 o 
   4   4   2      625.15      612.90     19.21 o 
   6   4   2        8.29        5.13      5.45 o 
   8   4   2      264.52      286.78     22.07 o 
  10   4   2       91.50       98.45     14.54 o 
  12   4   2      127.06      110.94     16.36 o 
  14   4   2       26.34       45.14     11.74 o 
  16   4   2       19.12       16.52      8.75 o 
 -17   5   2       12.39       13.18      7.99 o 
 -15   5   2       87.51       83.80     15.89 o 
 -13   5   2       54.16       46.07     10.91 o 
 -11   5   2        5.46       -4.49      5.78 o 
  -9   5   2      139.20      140.31     17.09 o 
  -3   5   2       38.13       44.68      5.51 o 
  -1   5   2      125.99      137.18     10.63 o 
   1   5   2      459.69      482.05     24.28 o 
   3   5   2      216.40      218.73     17.88 o 
   5   5   2       65.17       66.92     10.97 o 
   7   5   2       14.15        2.42      6.04 o 
   9   5   2       11.99       11.08      7.33 o 
  11   5   2        3.06        5.99      8.32 o 
  13   5   2       14.87       15.60      8.39 o 
 -12   6   2       16.53        9.40      7.71 o 
 -10   6   2        2.71        3.39      6.99 o 
   2   6   2       44.38       34.78      7.82 o 
   4   6   2        9.64       14.76      7.42 o 
   6   6   2       19.36       20.14      8.58 o 
   8   6   2       10.01        6.14      6.49 o 
  10   6   2       14.74       18.18      9.07 o 
  -7  -7   3        9.32        9.62      4.90 o 
  -5  -7   3        2.48        7.06      5.20 o 
  -3  -7   3       45.25       31.92      6.99 o 
  -1  -7   3       31.69       33.59      7.31 o 
   1  -7   3       15.38       12.22      6.02 o 
   3  -7   3        2.41        6.42      5.01 o 
 -14  -6   3        7.29       22.97     10.06 o 
 -12  -6   3        3.02        3.76      4.73 o 
 -10  -6   3       20.96       25.46      6.58 o 
  -8  -6   3       45.75       64.76      6.87 o 
  -6  -6   3       19.54       22.38      4.35 o 
  -4  -6   3      182.01      193.86      9.63 o 
  -2  -6   3      145.65      134.73      9.14 o 
   0  -6   3       32.43       40.37      7.42 o 
   2  -6   3        4.61        7.64      5.67 o 
   4  -6   3       21.66       22.95     10.10 o 
   6  -6   3        6.09        2.20      5.81 o 
   8  -6   3        9.46       -1.16      7.97 o 
 -17  -5   3       34.18       40.14     12.34 o 
 -15  -5   3       32.29       29.42      6.32 o 
 -13  -5   3      176.61      198.91     21.27 o 
 -11  -5   3       22.61        9.96      7.65 o 
  -9  -5   3      149.68      140.67      8.88 o 
  -7  -5   3      138.42      123.13      8.22 o 
  -5  -5   3       61.25       57.77      5.14 o 
  -3  -5   3       38.98       41.28      4.35 o 
  -1  -5   3      152.65      153.02      8.61 o 
   1  -5   3      447.75      421.30     15.94 o 
   3  -5   3      110.05       93.03     13.41 o 
   5  -5   3        8.22        0.24      6.92 o 
   7  -5   3      132.18      130.34     17.36 o 
   9  -5   3       56.07       76.89     14.20 o 
  11  -5   3        5.83        3.15      6.48 o 
  13  -5   3        0.31        5.61      8.23 o 
 -18  -4   3       43.10       67.40     14.95 o 
 -16  -4   3      117.88      120.69     10.73 o 
 -14  -4   3      230.54      212.57     22.46 o 
 -12  -4   3      492.42      509.58     29.54 o 
 -10  -4   3       74.24       86.89     12.69 o 
  -8  -4   3       52.21       51.16     10.52 o 
  -6  -4   3      220.55      240.94      6.05 o 
  -4  -4   3       45.06       40.91      3.13 o 
  -2  -4   3       41.29       37.31      2.74 o 
   0  -4   3      600.78      590.43     20.94 o 
   2  -4   3      357.26      378.88      9.08 o 
   4  -4   3      278.00      272.31     20.69 o 
   6  -4   3      115.95      141.75     16.06 o 
   8  -4   3       10.47       20.09      8.60 o 
  10  -4   3       16.41       -1.16      5.70 o 
  12  -4   3        7.91       10.20      8.53 o 
  14  -4   3        3.07       -0.43      8.34 o 
 -21  -3   3        8.76       13.12     10.51 o 
 -19  -3   3       52.43       65.12     14.52 o 
 -17  -3   3        1.70        3.57      7.89 o 
 -15  -3   3        7.25       11.58      4.82 o 
 -13  -3   3      698.21      658.63     16.59 o 
 -11  -3   3      802.09      831.45     22.00 o 
  -9  -3   3      362.32      353.40     20.78 o 
  -7  -3   3      468.92      421.01     21.03 o 
  -5  -3   3     1985.06     2018.81     25.04 o 
  -3  -3   3      287.65      271.24      6.90 o 
  -1  -3   3      177.79      171.92      6.45 o 
   1  -3   3      222.65      221.22      8.92 o 
   3  -3   3        8.54       10.76      1.76 o 
   5  -3   3      152.05      171.63     15.54 o 
   7  -3   3       44.36       35.24      8.91 o 
   9  -3   3       87.70       90.14     12.66 o 
  11  -3   3      562.09      548.74     30.77 o 
  13  -3   3       78.00       97.31     14.56 o 
  15  -3   3       32.85       32.16     12.79 o 
 -22  -2   3       86.20       80.40     14.71 o 
 -20  -2   3        4.10       11.26      7.63 o 
 -18  -2   3      138.50      126.96     16.24 o 
 -16  -2   3      653.04      617.01     29.73 o 
 -14  -2   3      594.20      607.31     13.46 o 
 -12  -2   3      135.33      116.95      5.51 o 
 -10  -2   3      167.45      161.93      5.19 o 
  -8  -2   3      748.48      734.96     34.50 o 
  -6  -2   3      275.47      333.41     16.18 o 
  -4  -2   3      520.36      641.23     17.28 o 
  -2  -2   3      616.65      637.71     13.33 o 
   0  -2   3      337.10      281.65      7.65 o 
   2  -2   3      272.57      207.63      8.12 o 
   4  -2   3      876.47      728.13     15.62 o 
   6  -2   3      176.39      174.40     15.03 o 
   8  -2   3      585.14      552.23     25.92 o 
  10  -2   3        9.95        4.37      8.45 o 
  12  -2   3        6.20       15.20      8.02 o 
  14  -2   3       40.12       36.00      6.70 o 
  16  -2   3       37.75       30.73      6.99 o 
  18  -2   3       55.62       72.43     14.11 o 
 -23  -1   3       23.98       19.06     10.31 o 
 -21  -1   3       31.01       39.38     11.15 o 
 -19  -1   3       18.90       18.45      7.74 o 
 -17  -1   3      119.78      105.74      8.71 o 
 -15  -1   3      871.38      798.17     21.90 o 
 -13  -1   3      951.95     1005.39     21.15 o 
 -11  -1   3      333.25      311.16     10.66 o 
  -9  -1   3      437.51      417.53      9.01 o 
  -7  -1   3     2173.07     2018.63     24.65 o 
  -5  -1   3       57.36       61.82      3.04 o 
  -3  -1   3     2726.15     2593.49     16.77 o 
  -1  -1   3     4182.06     4288.21     29.06 o 
   1  -1   3     1980.26     2101.01     15.53 o 
   3  -1   3      323.80      258.15      7.09 o 
   5  -1   3      252.32      215.27      6.77 o 
   7  -1   3      627.20      671.88     12.15 o 
   9  -1   3      250.09      228.40      9.69 o 
  11  -1   3       36.55       56.67      7.51 o 
  13  -1   3       21.51       27.73      5.70 o 
  15  -1   3       84.92       94.80      9.48 o 
  17  -1   3      127.37      133.47     17.85 o 
 -22   0   3        3.80       16.18      5.14 o 
 -20   0   3       64.83       68.32     12.51 o 
 -18   0   3      163.11      151.43     11.27 o 
 -16   0   3      454.50      458.73     20.15 o 
 -14   0   3      295.66      318.69     11.41 o 
 -12   0   3       63.20       83.18      4.99 o 
 -10   0   3      633.00      634.91     10.57 o 
  -8   0   3        2.65        8.55      1.94 o 
  -6   0   3     4043.77     4061.91     26.25 o 
  -4   0   3     3171.19     3142.94     27.44 o 
  -2   0   3    12182.60    11704.65     49.59 o 
   0   0   3     1609.42     1682.81     38.94 o 
   2   0   3      168.86      140.91      4.43 o 
   4   0   3      139.98      122.10      4.00 o 
   6   0   3      371.29      342.48     11.14 o 
   8   0   3     1385.47     1467.74     25.67 o 
  10   0   3      461.56      498.72     15.90 o 
  12   0   3      161.24      191.38     10.78 o 
  14   0   3      171.57      200.19     12.82 o 
  16   0   3       50.36       27.55      9.24 o 
  18   0   3       86.97       61.48     13.10 o 
 -23   1   3       23.55       16.47      8.25 o 
 -21   1   3       32.57       16.18      5.17 o 
 -19   1   3       20.15       20.38      5.24 o 
 -17   1   3      123.55      104.50      9.28 o 
 -15   1   3      885.10      811.57     22.73 o 
 -13   1   3      942.15      942.25     22.78 o 
 -11   1   3      348.48      354.53      9.45 o 
  -9   1   3      422.34      400.81      8.73 o 
  -7   1   3     2130.27     1975.40     16.29 o 
  -5   1   3       55.15       54.06      2.37 o 
  -3   1   3     2698.25     2495.92     18.90 o 
  -1   1   3     4222.96     4425.23     29.68 o 
   1   1   3     2020.07     2121.16     19.07 o 
   3   1   3      312.90      254.28      6.22 o 
   5   1   3      247.90      211.86      6.17 o 
   7   1   3      628.97      646.14     11.61 o 
   9   1   3      257.74      251.99      8.20 o 
  11   1   3       36.69       50.38      5.05 o 
  13   1   3       20.28       27.08      8.18 o 
  15   1   3       87.83       65.44     13.01 o 
  17   1   3      125.09      145.86     19.53 o 
 -22   2   3       85.15       83.60     15.38 o 
 -20   2   3        3.91        5.64      6.66 o 
 -18   2   3      139.63      135.47     10.89 o 
 -16   2   3      646.57      650.41     21.76 o 
 -14   2   3      580.38      592.50     19.55 o 
 -12   2   3      140.07      121.79      8.78 o 
 -10   2   3      163.79      150.87      8.97 o 
  -8   2   3      752.21      754.60     18.54 o 
  -6   2   3      286.35      334.25      9.29 o 
  -4   2   3      507.18      619.02      8.81 o 
  -2   2   3      607.80      621.37      8.30 o 
   0   2   3      336.52      280.90      6.84 o 
   2   2   3      269.23      199.84      5.13 o 
   4   2   3      858.65      697.48     20.00 o 
   6   2   3      167.92      164.92      7.44 o 
   8   2   3      581.31      594.66     20.54 o 
  10   2   3       11.60       -1.88      7.55 o 
  12   2   3        7.05        7.13      5.77 o 
  14   2   3       39.97       68.01     13.40 o 
  16   2   3       36.72       38.52     10.92 o 
  18   2   3       56.95       75.06     15.37 o 
 -21   3   3        8.10        4.64      6.06 o 
 -19   3   3       53.33       40.56     11.48 o 
 -17   3   3        1.29        1.67      2.82 o 
 -15   3   3        6.29        9.68      3.95 o 
 -13   3   3      705.66      703.53     21.85 o 
 -11   3   3      811.37      809.74     22.34 o 
  -9   3   3      353.41      338.73     15.54 o 
  -7   3   3      483.09      501.52     16.55 o 
  -5   3   3     1982.67     2044.35     45.14 o 
  -3   3   3      299.00      283.68      9.66 o 
  -1   3   3      175.86      164.75      6.11 o 
   1   3   3      218.63      217.75      6.95 o 
   3   3   3        8.05       18.00      4.26 o 
   5   3   3      160.23      175.52     10.68 o 
   7   3   3       45.99       41.84      6.41 o 
   9   3   3       89.02      103.12     13.45 o 
  11   3   3      560.50      505.45     30.65 o 
  13   3   3       79.91       80.18     14.31 o 
  15   3   3       32.40       16.37      7.66 o 
 -18   4   3       43.14       57.57     13.07 o 
 -16   4   3      120.62      125.87     17.79 o 
 -14   4   3      236.24      240.70     13.97 o 
 -12   4   3      482.94      509.85     45.95 o 
 -10   4   3       72.64       70.43      7.50 o 
  -8   4   3       49.22       49.83      8.62 o 
  -6   4   3      213.60      220.47     12.74 o 
  -4   4   3       48.16       43.24      6.27 o 
  -2   4   3       43.68       41.92      4.36 o 
   0   4   3      604.99      593.88     16.71 o 
   2   4   3      367.46      373.86     14.65 o 
   4   4   3      274.57      247.94     13.05 o 
   6   4   3      118.37      128.43     10.33 o 
   8   4   3        9.69       19.42      7.39 o 
  10   4   3       16.64        6.48      5.29 o 
  12   4   3        7.21        9.53      7.53 o 
  14   4   3        3.07        2.03      5.10 o 
 -17   5   3       32.95       36.68     12.10 o 
 -15   5   3       31.35       34.45     10.65 o 
 -13   5   3      176.61      151.67     19.61 o 
 -11   5   3       24.04       26.56      8.71 o 
  -5   5   3       63.42       64.62      7.07 o 
  -3   5   3       39.27       31.51      5.51 o 
  -1   5   3      148.53      154.02      9.04 o 
   1   5   3      439.97      412.44     15.90 o 
   3   5   3      109.42      112.98      9.28 o 
   5   5   3        8.86        6.48      6.08 o 
   7   5   3      131.34      135.96     16.69 o 
   9   5   3       55.72       47.52     11.22 o 
  11   5   3        5.75       -5.35      7.11 o 
  13   5   3        0.29       -3.93      7.83 o 
 -14   6   3        7.20       -4.08      6.14 o 
   2   6   3        5.04       11.57      6.45 o 
   4   6   3       22.28       30.71      8.80 o 
   6   6   3        5.65       11.55      7.17 o 
   8   6   3        9.83        0.98      5.50 o 
  -5  -7   4        2.42        3.91      3.91 o 
  -3  -7   4       62.68       58.69      9.21 o 
  -1  -7   4        6.87        3.17      7.38 o 
 -14  -6   4       12.38       11.52      4.39 o 
 -12  -6   4       19.51       23.08      6.91 o 
 -10  -6   4       30.83       31.71      6.27 o 
  -8  -6   4       20.29       16.41      4.15 o 
  -6  -6   4       32.99       28.70      5.74 o 
  -4  -6   4       50.12       57.23      5.84 o 
  -2  -6   4       26.45       38.95      9.48 o 
   0  -6   4       29.36       15.72      5.84 o 
   2  -6   4       55.93       51.02      8.34 o 
   4  -6   4       12.22        2.51      7.25 o 
   6  -6   4       23.49       16.94      8.31 o 
   8  -6   4       12.06       20.70     10.47 o 
 -17  -5   4       78.46      123.49     19.76 o 
 -15  -5   4       19.46       18.31      6.09 o 
 -13  -5   4       14.67        7.69     11.12 o 
 -11  -5   4       94.22       96.73      7.87 o 
  -9  -5   4       35.20       34.77      5.38 o 
  -7  -5   4      105.81       98.99      8.01 o 
  -5  -5   4      183.48      176.12      8.51 o 
  -3  -5   4      109.98      114.35      7.82 o 
  -1  -5   4      205.52      224.16     10.40 o 
   1  -5   4       78.58      101.81     14.37 o 
   3  -5   4       63.19       47.83     10.85 o 
   5  -5   4        2.85       -4.11      7.30 o 
   7  -5   4       61.94       56.50     12.90 o 
   9  -5   4       13.80       15.85      8.98 o 
  11  -5   4       30.55       46.57     12.56 o 
 -20  -4   4       18.43       19.74      9.99 o 
 -18  -4   4       34.95       26.18     10.46 o 
 -16  -4   4      234.04      223.24     14.31 o 
 -14  -4   4      146.05      137.27     16.60 o 
 -12  -4   4      416.16      420.23     18.25 o 
 -10  -4   4      153.03      154.94     15.99 o 
  -8  -4   4      366.97      369.12     16.13 o 
  -6  -4   4      100.00      108.17      7.19 o 
  -4  -4   4       56.22       59.96      4.73 o 
  -2  -4   4       99.59      109.13      6.87 o 
   0  -4   4       17.60       21.08      2.89 o 
   2  -4   4      121.63      118.69     17.32 o 
   4  -4   4      422.03      385.86     25.53 o 
   6  -4   4       27.55       24.27      7.57 o 
   8  -4   4       10.27       24.69      8.78 o 
  10  -4   4       94.10       85.45     14.52 o 
  12  -4   4        2.88        6.93      6.88 o 
  14  -4   4       10.12        7.61      7.26 o 
 -21  -3   4       37.62       17.96     10.69 o 
 -19  -3   4       80.03       97.54     15.47 o 
 -17  -3   4      137.10      140.98     11.26 o 
 -15  -3   4      585.92      623.65     21.42 o 
 -13  -3   4      730.89      715.71     22.15 o 
 -11  -3   4      189.67      184.65     11.21 o 
  -9  -3   4      132.79      123.97      8.95 o 
  -7  -3   4       56.19       65.96      6.48 o 
  -5  -3   4      202.33      204.55      9.51 o 
  -3  -3   4      339.40      372.94     12.82 o 
  -1  -3   4       72.08       70.96      5.01 o 
   1  -3   4       87.41       96.09      6.48 o 
   3  -3   4     2152.19     2134.54     38.46 o 
   5  -3   4     1142.59     1139.87     26.35 o 
   7  -3   4      210.94      199.59     17.92 o 
   9  -3   4       97.26       91.33      7.89 o 
  11  -3   4       49.29       52.50     11.30 o 
  13  -3   4        1.26       16.06      8.76 o 
  15  -3   4        0.34        1.08      7.89 o 
 -22  -2   4       33.06       34.01     11.88 o 
 -20  -2   4       83.07       77.23     15.02 o 
 -18  -2   4       70.72       68.14     13.21 o 
 -16  -2   4      233.50      217.33     10.55 o 
 -14  -2   4       41.64       45.59      8.83 o 
 -12  -2   4      104.24       94.98      4.47 o 
 -10  -2   4      300.53      296.57     12.66 o 
  -8  -2   4      196.52      181.96      9.49 o 
  -6  -2   4     2873.81     2852.50     35.83 o 
  -4  -2   4      117.39      115.73      4.13 o 
  -2  -2   4      247.75      297.12     15.45 o 
   0  -2   4     2219.86     2163.83     22.36 o 
   2  -2   4     3437.63     3324.41     36.26 o 
   4  -2   4      492.99      519.74     11.99 o 
   6  -2   4      208.70      177.89      7.46 o 
   8  -2   4      118.91      120.53      7.89 o 
  10  -2   4       87.76       94.86     12.70 o 
  12  -2   4       29.54       39.33      9.50 o 
  14  -2   4       81.36       78.16     13.21 o 
  16  -2   4      100.49      112.65     11.90 o 
 -23  -1   4       74.80       78.56     15.35 o 
 -21  -1   4       31.21       49.15     12.62 o 
 -19  -1   4       53.11       49.77      6.77 o 
 -17  -1   4      321.74      320.52     14.44 o 
 -15  -1   4       47.98       42.23      6.32 o 
 -13  -1   4      316.76      321.37     12.02 o 
 -11  -1   4       57.49       44.52      4.33 o 
  -9  -1   4      524.50      575.22     23.02 o 
  -7  -1   4     1051.44     1087.17     20.56 o 
  -5  -1   4      258.11      251.88      5.13 o 
  -3  -1   4       74.68       69.47      5.19 o 
  -1  -1   4      346.84      324.29      9.35 o 
   1  -1   4     1746.27     1908.80     38.90 o 
   3  -1   4      504.06      481.32     13.12 o 
   5  -1   4       66.35       92.99      5.31 o 
   7  -1   4       36.74       49.60      5.55 o 
   9  -1   4      183.17      190.13     10.85 o 
  11  -1   4       19.72       25.18      7.16 o 
  13  -1   4       79.72       81.74     10.81 o 
  15  -1   4       60.58       69.73     14.14 o 
  17  -1   4       71.32       62.22     14.11 o 
 -22   0   4        3.67        1.29      3.70 o 
 -20   0   4      128.92      114.47     10.45 o 
 -18   0   4      114.26      107.16      9.35 o 
 -16   0   4       42.85       53.20      6.50 o 
 -14   0   4      589.86      609.86     18.45 o 
 -12   0   4      518.41      510.79     15.62 o 
 -10   0   4     3530.78     3552.49     29.48 o 
  -8   0   4     3139.71     3131.79     35.86 o 
  -6   0   4     2576.47     2699.00     27.93 o 
  -4   0   4      618.86      659.31     14.10 o 
  -2   0   4     2132.81     2196.18     24.71 o 
   0   0   4      649.24      663.15     10.19 o 
   2   0   4     2623.84     2543.94     23.10 o 
   4   0   4       26.11       23.72      2.31 o 
   6   0   4     1375.87     1428.73     24.54 o 
   8   0   4      609.66      651.78     17.70 o 
  10   0   4      105.36      109.29      7.07 o 
  12   0   4       32.98       35.44      5.58 o 
  14   0   4      125.88      141.16     18.16 o 
  16   0   4       13.88       -1.00      8.86 o 
 -23   1   4       76.81       54.99      9.97 o 
 -21   1   4       29.62       40.97      7.08 o 
 -19   1   4       52.39       41.44      6.63 o 
 -17   1   4      317.17      305.32     16.65 o 
 -15   1   4       52.42       44.02      6.02 o 
 -13   1   4      325.50      329.02     10.08 o 
 -11   1   4       54.91       47.84      3.69 o 
  -9   1   4      516.01      581.85     10.67 o 
  -7   1   4     1082.51     1150.19     18.43 o 
  -5   1   4      265.34      264.32     10.51 o 
  -3   1   4       76.11       72.12      3.64 o 
  -1   1   4      331.45      334.23     10.43 o 
   1   1   4     1775.46     1861.62     21.70 o 
   3   1   4      495.94      456.90     11.16 o 
   5   1   4       72.15       89.82      4.09 o 
   7   1   4       33.68       50.30      3.25 o 
   9   1   4      178.83      198.50      7.83 o 
  11   1   4       20.19       16.71      8.48 o 
  13   1   4       80.61      101.94     15.07 o 
  15   1   4       61.40       31.24     10.34 o 
  17   1   4       72.95       52.12     12.90 o 
 -22   2   4       31.99       30.63     10.22 o 
 -20   2   4       85.38       78.21      9.20 o 
 -18   2   4       68.26       73.77      8.43 o 
 -16   2   4      239.01      210.45     12.92 o 
 -14   2   4       37.94       38.60      6.02 o 
 -12   2   4      102.46       90.30      7.78 o 
 -10   2   4      291.30      257.37     11.98 o 
  -8   2   4      185.70      175.74      8.48 o 
  -6   2   4     2842.44     2813.32     50.53 o 
  -4   2   4      119.93      126.94      5.60 o 
  -2   2   4      244.97      299.69      6.36 o 
   0   2   4     2210.42     2137.89     20.39 o 
   2   2   4     3402.59     3297.60     32.90 o 
   4   2   4      509.88      570.62     17.97 o 
   6   2   4      209.03      186.98     11.46 o 
   8   2   4      118.34      110.54      9.89 o 
  10   2   4       88.63       81.87      9.10 o 
  12   2   4       28.66       15.36      7.52 o 
  14   2   4       81.01       74.17     13.34 o 
  16   2   4      100.27      105.83     18.10 o 
 -21   3   4       39.03       37.20     11.45 o 
 -19   3   4       78.67       82.20     15.14 o 
 -17   3   4      139.30      134.91     11.17 o 
 -15   3   4      592.49      623.29     22.31 o 
 -13   3   4      726.97      725.42     22.95 o 
 -11   3   4      188.35      162.11     10.67 o 
  -9   3   4      138.42      157.37     13.60 o 
  -7   3   4       59.03       68.55      9.33 o 
  -5   3   4      205.41      210.72      6.90 o 
  -3   3   4      340.69      361.19      9.64 o 
  -1   3   4       77.95       65.04      4.23 o 
   1   3   4       93.16      104.95      5.04 o 
   3   3   4     2157.77     2090.43     65.49 o 
   5   3   4     1147.39     1102.51     27.53 o 
   7   3   4      205.71      204.15     13.13 o 
   9   3   4      101.48       80.86      9.04 o 
  11   3   4       50.50       63.28     12.44 o 
  13   3   4        1.14        1.87      5.33 o 
  15   3   4        0.24        1.81      7.08 o 
 -20   4   4       17.55       21.35      9.30 o 
 -18   4   4       35.79       24.25     10.62 o 
 -16   4   4      229.49      209.82     13.90 o 
 -14   4   4      144.59      126.49     10.77 o 
 -12   4   4      421.21      429.40     18.90 o 
 -10   4   4      154.99      144.36     14.54 o 
  -8   4   4      372.44      386.24     22.94 o 
  -6   4   4      100.24      105.55      7.84 o 
  -4   4   4       53.52       65.84      5.05 o 
  -2   4   4      101.68      104.82     10.18 o 
   0   4   4       15.53       17.31      3.47 o 
   2   4   4      127.29      135.79      9.51 o 
   4   4   4      413.25      373.34     16.66 o 
   6   4   4       26.66       24.46      5.48 o 
   8   4   4       11.38        4.56      6.08 o 
  10   4   4       92.43       79.20     14.30 o 
  12   4   4        3.27        4.01      6.66 o 
  14   4   4       10.54       11.18      8.09 o 
 -17   5   4       79.66       90.15     16.75 o 
 -15   5   4       19.98       11.66      7.18 o 
 -13   5   4       14.42       13.31      4.38 o 
 -11   5   4       93.29       89.44     12.18 o 
  -5   5   4      182.08      160.00     12.71 o 
  -3   5   4      106.34       87.99      6.66 o 
  -1   5   4      203.43      211.12     11.21 o 
   1   5   4       80.77       66.53      7.11 o 
   3   5   4       63.51       55.07      6.93 o 
   5   5   4        2.73        4.56      3.65 o 
   7   5   4       63.43       49.80     10.82 o 
   9   5   4       13.39       22.85      8.58 o 
  11   5   4       30.80       33.24      9.87 o 
   2   6   4       54.94       53.00     10.36 o 
   4   6   4       12.94       16.96      5.74 o 
   6   6   4       22.94       34.47      9.74 o 
   8   6   4       12.45       20.77      8.63 o 
 -14  -6   5        4.04       -0.57      4.59 o 
 -12  -6   5        6.84        9.43      4.40 o 
 -10  -6   5        9.52       10.70      4.00 o 
  -8  -6   5       99.27       84.55      8.02 o 
  -6  -6   5       42.47       41.83      5.73 o 
  -4  -6   5       40.10       38.74      5.66 o 
  -2  -6   5       45.60       44.10      7.71 o 
   0  -6   5        0.72        1.01      4.37 o 
   2  -6   5        0.39       -0.75      6.73 o 
   4  -6   5        0.17      -10.22     10.22 o 
   6  -6   5       19.42       27.31     11.39 o 
 -17  -5   5        6.75        2.81      5.19 o 
 -15  -5   5       16.99       15.78     12.16 o 
 -13  -5   5       39.62       30.31      5.26 o 
 -11  -5   5       44.05       43.97      6.07 o 
  -9  -5   5       14.94       23.88      4.38 o 
  -7  -5   5       55.06       53.46      5.15 o 
  -5  -5   5       40.83       40.69      4.97 o 
  -3  -5   5      321.69      312.81     12.68 o 
  -1  -5   5      104.50       99.35      8.49 o 
   1  -5   5       11.59       11.83      7.12 o 
   3  -5   5       61.34       55.04     11.70 o 
   5  -5   5       35.06       27.92      9.82 o 
   7  -5   5        3.63        1.61      6.51 o 
   9  -5   5        8.80        0.11      9.19 o 
 -20  -4   5        4.07       31.30     12.87 o 
 -18  -4   5       94.06      103.17     18.24 o 
 -16  -4   5       51.43       58.85      8.76 o 
 -14  -4   5      312.98      321.20     17.12 o 
 -12  -4   5      589.68      560.80     30.61 o 
 -10  -4   5      202.04      207.34     10.46 o 
  -8  -4   5       19.86       17.87      4.10 o 
  -6  -4   5      229.10      237.89     10.32 o 
  -4  -4   5      169.52      202.95      9.41 o 
  -2  -4   5        3.57        5.54      3.04 o 
   0  -4   5      444.43      440.24      9.48 o 
   2  -4   5      720.48      728.69     34.98 o 
   4  -4   5      329.83      356.63     25.66 o 
   6  -4   5      125.38      101.28     14.58 o 
   8  -4   5       94.86       86.85      9.00 o 
  10  -4   5       80.78       86.04     15.11 o 
  12  -4   5       31.51       37.13     10.74 o 
 -21  -3   5       31.76       49.03     13.91 o 
 -19  -3   5        1.70        5.09      8.19 o 
 -17  -3   5       87.31      100.37     10.35 o 
 -15  -3   5      114.79      126.66     15.08 o 
 -13  -3   5     1032.62     1013.97     27.15 o 
 -11  -3   5      686.08      655.60     21.25 o 
  -9  -3   5      116.91      111.52      7.03 o 
  -7  -3   5      476.22      527.05     11.79 o 
  -5  -3   5      115.03      121.11      5.07 o 
  -3  -3   5       94.80      103.02      7.02 o 
  -1  -3   5      340.81      352.55      9.96 o 
   1  -3   5      139.55      137.78      6.17 o 
   3  -3   5      149.36      152.93      7.28 o 
   5  -3   5      101.46       81.37      6.84 o 
   7  -3   5       50.19       48.63      6.43 o 
   9  -3   5       37.25       34.62      5.88 o 
  11  -3   5        5.95       11.48      8.41 o 
  13  -3   5       33.88       36.19     11.17 o 
 -22  -2   5       19.41       11.28      9.99 o 
 -20  -2   5      108.86      112.97     17.15 o 
 -18  -2   5       33.96       37.09     10.60 o 
 -16  -2   5       79.75       73.00      9.29 o 
 -14  -2   5     1679.12     1631.07     49.11 o 
 -12  -2   5      219.60      229.65     22.64 o 
 -10  -2   5      216.41      223.26      9.66 o 
  -8  -2   5       83.40       70.45      4.99 o 
  -6  -2   5      418.83      442.15      9.05 o 
  -4  -2   5      806.59      841.14     18.45 o 
  -2  -2   5      724.38      835.99     17.12 o 
   0  -2   5     1396.82     1437.06     40.21 o 
   2  -2   5      908.89      868.17     11.44 o 
   4  -2   5      146.61      130.52      6.87 o 
   6  -2   5      189.17      188.53     12.27 o 
   8  -2   5      125.23      138.18      9.30 o 
  10  -2   5      165.53      174.24     17.07 o 
  12  -2   5      102.47       83.96     13.20 o 
  14  -2   5       55.60       51.66      8.52 o 
 -23  -1   5       39.63       67.41     14.96 o 
 -21  -1   5       77.86       85.20     14.92 o 
 -19  -1   5       56.26       44.08      6.39 o 
 -17  -1   5      384.90      380.41     15.45 o 
 -15  -1   5      306.41      329.38     13.07 o 
 -13  -1   5      263.43      250.25     18.72 o 
 -11  -1   5      173.64      189.59     15.37 o 
  -9  -1   5      953.26      864.98     29.16 o 
  -7  -1   5       94.55       81.66      4.24 o 
  -5  -1   5      698.56      719.89     17.09 o 
  -3  -1   5     1415.02     1524.44     23.50 o 
  -1  -1   5     2044.08     2130.95     26.81 o 
   1  -1   5       32.39       23.88      3.80 o 
   3  -1   5      441.50      394.46     23.57 o 
   5  -1   5      300.83      278.12     12.27 o 
   7  -1   5       93.94      108.64      6.04 o 
   9  -1   5      337.03      302.51     17.75 o 
  11  -1   5       59.33       55.52     10.24 o 
  13  -1   5       70.10       79.06      9.81 o 
  15  -1   5       47.03       58.87     13.98 o 
 -24   0   5        8.28       14.85      8.15 o 
 -22   0   5      162.69      162.13     12.89 o 
 -20   0   5       25.82       22.59      5.75 o 
 -18   0   5        9.09        2.78      5.56 o 
 -16   0   5       39.94       44.25      6.34 o 
 -14   0   5        6.98        6.63      3.39 o 
 -12   0   5      299.97      289.83     11.93 o 
 -10   0   5      724.83      841.83     29.36 o 
  -8   0   5      382.59      374.07     12.03 o 
  -6   0   5      596.07      546.34     21.12 o 
  -4   0   5      274.36      270.93     14.38 o 
  -2   0   5      234.54      220.69     20.49 o 
   0   0   5      255.52      265.73      8.33 o 
   2   0   5       63.55       65.02      5.51 o 
   4   0   5      371.48      380.52     10.07 o 
   6   0   5      103.99      103.64      7.53 o 
   8   0   5      219.68      244.51     14.51 o 
  10   0   5       64.22       67.27      6.07 o 
  12   0   5       17.28       29.54     11.12 o 
  14   0   5       11.42       15.72      9.05 o 
  16   0   5        0.16       -9.10     10.86 o 
 -23   1   5       37.93       37.22      9.49 o 
 -21   1   5       79.25       70.29      8.95 o 
 -19   1   5       57.44       52.49      9.25 o 
 -17   1   5      384.51      392.34     17.48 o 
 -15   1   5      298.42      286.66     25.42 o 
 -13   1   5      257.47      265.34      8.98 o 
 -11   1   5      179.01      194.43      8.21 o 
  -9   1   5      942.67      858.07     14.46 o 
  -7   1   5       98.57       75.26      8.81 o 
  -5   1   5      674.69      678.15     24.89 o 
  -3   1   5     1382.68     1465.31     22.73 o 
  -1   1   5     2031.07     2107.27     27.27 o 
   1   1   5       27.62       23.33      3.22 o 
   3   1   5      440.14      397.81     11.95 o 
   5   1   5      301.05      289.15      8.03 o 
   7   1   5       89.13      106.56      6.29 o 
   9   1   5      344.77      337.24     17.43 o 
  11   1   5       59.73       53.93      8.64 o 
  13   1   5       68.57       56.31     12.61 o 
  15   1   5       45.85       33.92     11.12 o 
 -22   2   5       19.92       20.94      9.42 o 
 -20   2   5      108.61      109.11     10.81 o 
 -18   2   5       35.81       36.85      6.62 o 
 -16   2   5       84.31       64.02      7.85 o 
 -14   2   5     1677.91     1632.86     38.36 o 
 -12   2   5      224.28      239.42     12.59 o 
 -10   2   5      227.13      229.53     16.46 o 
  -8   2   5       77.85       56.44      9.33 o 
  -6   2   5      415.74      432.06     21.47 o 
  -4   2   5      830.05      873.38     22.81 o 
  -2   2   5      717.23      821.99     12.70 o 
   0   2   5     1424.49     1400.33     18.27 o 
   2   2   5      907.34      860.96     15.28 o 
   4   2   5      145.56      127.58      3.55 o 
   6   2   5      187.55      169.48     11.78 o 
   8   2   5      126.06       98.34      9.87 o 
  10   2   5      163.42      171.75     25.70 o 
  12   2   5      104.46       78.02     14.34 o 
  14   2   5       56.41       27.19      9.44 o 
 -21   3   5       30.58       43.41     11.38 o 
 -19   3   5        1.68       -1.43      5.15 o 
 -17   3   5       88.32       92.91     13.50 o 
 -15   3   5      112.58      130.08     11.68 o 
 -13   3   5     1032.38     1036.68     28.29 o 
 -11   3   5      680.29      672.81     30.03 o 
  -9   3   5      122.75      115.00     12.70 o 
  -7   3   5      463.62      513.72     26.17 o 
  -5   3   5      119.60      121.91      6.20 o 
  -3   3   5       90.86      107.66      7.40 o 
  -1   3   5      339.22      354.14      9.84 o 
   1   3   5      144.57      138.30      5.97 o 
   3   3   5      147.75      142.56      6.59 o 
   5   3   5       97.22       73.33     19.62 o 
   7   3   5       53.16       36.68      6.86 o 
   9   3   5       35.53       29.31     10.59 o 
  11   3   5        5.86       27.44     10.65 o 
  13   3   5       33.93       29.68      9.51 o 
 -20   4   5        4.50       -0.03      6.98 o 
 -18   4   5       92.79      103.28     17.15 o 
 -16   4   5       51.95       50.62      7.79 o 
 -14   4   5      316.03      287.25     16.26 o 
 -12   4   5      595.38      572.05     30.45 o 
 -10   4   5      196.74      225.48     19.05 o 
  -8   4   5       17.84       23.42      7.36 o 
  -6   4   5      233.44      240.63     14.31 o 
  -4   4   5      163.12      195.62      9.08 o 
  -2   4   5        2.83        4.62      2.78 o 
   0   4   5      434.66      452.61     16.62 o 
   2   4   5      717.65      717.34     22.40 o 
   4   4   5      337.61      344.77     16.90 o 
   6   4   5      126.23      116.48     14.47 o 
   8   4   5       95.62       91.16     10.65 o 
  10   4   5       81.58       91.23     15.17 o 
  12   4   5       30.46       57.44     14.06 o 
 -13   5   5       39.13       46.42      9.78 o 
 -11   5   5       42.27       54.18     10.25 o 
  -7   5   5       57.66       49.79      7.99 o 
  -5   5   5       38.90       41.25      7.69 o 
  -3   5   5      327.06      332.65     20.90 o 
  -1   5   5      107.78       90.66      9.12 o 
   1   5   5       11.24       10.49      3.67 o 
   3   5   5       61.07       50.17      9.31 o 
   5   5   5       34.01       34.41      6.62 o 
   7   5   5        3.20        2.90      4.01 o 
   9   5   5        8.43        8.51      7.05 o 
   2   6   5        0.28       -1.22      4.28 o 
   4   6   5        0.26       -2.56      7.66 o 
   6   6   5       19.99       15.85      7.55 o 
 -12  -6   6       41.39       46.62      5.73 o 
 -10  -6   6       35.95       32.12      6.50 o 
  -8  -6   6        1.91       -3.34      3.34 o 
  -6  -6   6        3.70        0.58      3.50 o 
  -4  -6   6       14.74       13.25      4.91 o 
  -2  -6   6       12.52       17.46      8.36 o 
   0  -6   6        4.43        1.88      4.09 o 
   2  -6   6       16.38        1.16      8.71 o 
   4  -6   6        2.38       -1.30      8.24 o 
 -17  -5   6       17.44       16.94      7.15 o 
 -15  -5   6        1.86        2.38      3.68 o 
 -13  -5   6        9.33       10.70      5.61 o 
 -11  -5   6      240.44      235.54     15.55 o 
  -9  -5   6       89.48       88.05      7.77 o 
  -7  -5   6       45.84       50.88      6.30 o 
  -5  -5   6       61.69       58.06      5.27 o 
  -3  -5   6       49.71       49.10      7.74 o 
  -1  -5   6       40.67       47.03     10.73 o 
   1  -5   6       17.52       20.01      8.83 o 
   3  -5   6       19.66       15.10      7.55 o 
   5  -5   6        3.57       -4.04      5.67 o 
   7  -5   6       17.52       15.19      5.25 o 
 -20  -4   6      190.56      210.08     24.44 o 
 -18  -4   6       13.14       20.73     12.56 o 
 -16  -4   6       51.55       51.99      8.62 o 
 -14  -4   6       96.10      103.64     10.55 o 
 -12  -4   6      228.45      231.76     11.58 o 
 -10  -4   6       14.18        8.82      3.89 o 
  -8  -4   6       81.61       95.18      8.31 o 
  -6  -4   6       61.01       69.22      6.64 o 
  -4  -4   6      370.93      375.26     11.64 o 
  -2  -4   6      236.21      251.54      9.80 o 
   0  -4   6      299.12      295.80     15.74 o 
   2  -4   6      136.57      111.73     16.80 o 
   4  -4   6      177.86      170.86     17.07 o 
   6  -4   6       93.32       77.93     16.98 o 
   8  -4   6       25.01        8.69      7.06 o 
  10  -4   6       12.53        9.11      8.22 o 
 -21  -3   6        7.24        7.47      8.30 o 
 -19  -3   6        5.19        5.36      7.42 o 
 -17  -3   6       30.11       48.05      9.14 o 
 -15  -3   6     1040.98      992.55     23.92 o 
 -13  -3   6      422.06      461.37     17.85 o 
 -11  -3   6       23.39       15.03      3.91 o 
  -9  -3   6      189.51      207.67      9.28 o 
  -7  -3   6       68.36       92.68      5.29 o 
  -5  -3   6      189.40      188.21      8.44 o 
  -3  -3   6        7.48        6.41      5.51 o 
  -1  -3   6       93.00       86.19      5.34 o 
   1  -3   6      542.75      491.24      9.28 o 
   3  -3   6      378.83      391.74     12.54 o 
   5  -3   6      612.77      566.76     15.35 o 
   7  -3   6      155.57      154.40      8.54 o 
   9  -3   6       57.95       59.00     12.11 o 
  11  -3   6       33.49       25.66      9.80 o 
 -22  -2   6      123.37      111.73     17.80 o 
 -20  -2   6       40.12       57.41     13.81 o 
 -18  -2   6      216.05      237.00     22.43 o 
 -16  -2   6       19.26       18.44      8.56 o 
 -14  -2   6      412.82      428.39     26.13 o 
 -12  -2   6      136.83      149.26     23.86 o 
 -10  -2   6        5.95        7.57      2.76 o 
  -8  -2   6      155.18      161.84      8.13 o 
  -6  -2   6      103.72       94.82      5.53 o 
  -4  -2   6      881.57      992.25     21.34 o 
  -2  -2   6      332.67      351.22     12.16 o 
   0  -2   6       90.26      106.86      5.55 o 
   2  -2   6      998.30      946.67     25.22 o 
   4  -2   6      325.40      311.40     11.22 o 
   6  -2   6      146.42      149.08     10.23 o 
   8  -2   6       10.08       10.60      3.97 o 
  10  -2   6        4.31       -0.25      5.69 o 
  12  -2   6        6.31        3.05      5.34 o 
  14  -2   6       11.63       53.84     14.37 o 
 -23  -1   6       34.07       51.58     13.39 o 
 -21  -1   6       85.96       71.77     13.95 o 
 -19  -1   6        2.35        1.65      7.31 o 
 -17  -1   6       60.82       69.70     12.47 o 
 -15  -1   6       86.03       68.43     11.39 o 
 -13  -1   6      431.07      439.97     24.89 o 
 -11  -1   6      646.76      551.51     26.03 o 
  -9  -1   6      929.09      869.02     13.12 o 
  -7  -1   6     1123.13     1140.45     32.53 o 
  -5  -1   6     1422.00     1460.62     34.98 o 
  -3  -1   6      402.02      459.48     18.64 o 
  -1  -1   6      787.10      763.81     22.98 o 
   1  -1   6      120.76      113.97      7.02 o 
   3  -1   6      325.75      318.67     13.60 o 
   5  -1   6       95.95       85.50      7.49 o 
   7  -1   6      369.55      362.93     15.88 o 
   9  -1   6       70.48       68.05     11.32 o 
  11  -1   6       17.04       25.51      7.98 o 
  13  -1   6        4.82       18.50      9.18 o 
 -24   0   6        2.64        6.44      7.85 o 
 -22   0   6       12.73       10.33      3.86 o 
 -20   0   6       38.92       49.13      8.06 o 
 -18   0   6      386.70      367.16     16.90 o 
 -16   0   6      261.98      254.69     13.09 o 
 -14   0   6       72.20       77.26     11.98 o 
 -12   0   6       80.54       86.23     11.72 o 
 -10   0   6        9.52       30.81      7.64 o 
  -8   0   6       34.28       27.68      6.56 o 
  -6   0   6      205.31      202.40     14.05 o 
  -4   0   6       70.76       76.96      8.74 o 
  -2   0   6      142.08      160.36     11.89 o 
   0   0   6      760.34      809.39     20.20 o 
   2   0   6      162.45      218.52     16.66 o 
   4   0   6       82.52       81.40      7.05 o 
   6   0   6       46.10       42.46      5.47 o 
   8   0   6      134.15      124.04      9.01 o 
  10   0   6      112.45      106.09     11.19 o 
  12   0   6       30.96       33.70     11.69 o 
  14   0   6        0.61        8.39      9.84 o 
 -23   1   6       33.11       45.77      7.91 o 
 -21   1   6       88.12       76.86      9.30 o 
 -19   1   6        2.52        7.92      4.31 o 
 -17   1   6       57.33       67.67      7.95 o 
 -15   1   6       90.65       80.13     11.67 o 
 -13   1   6      420.61      414.41     10.44 o 
 -11   1   6      639.80      597.02     10.70 o 
  -9   1   6      919.65      853.89     17.95 o 
  -7   1   6     1093.39     1022.74     33.40 o 
  -5   1   6     1447.18     1521.94     20.50 o 
  -3   1   6      419.49      469.53     22.60 o 
  -1   1   6      775.05      746.61     18.24 o 
   1   1   6      119.16      113.32     10.31 o 
   3   1   6      318.34      320.45     11.92 o 
   5   1   6       98.83       95.61      5.27 o 
   7   1   6      366.29      397.94     12.17 o 
   9   1   6       67.70       93.91     11.42 o 
  11   1   6       17.36       25.46      9.66 o 
  13   1   6        5.08       11.44      9.47 o 
 -22   2   6      123.84      125.40     12.06 o 
 -20   2   6       38.08       34.90      7.06 o 
 -18   2   6      216.51      204.04     13.83 o 
 -16   2   6       20.98       19.22      5.25 o 
 -14   2   6      424.93      475.04     27.03 o 
 -12   2   6      133.59      124.81      9.75 o 
 -10   2   6        7.40        9.07      3.96 o 
  -8   2   6      164.44      182.31     15.45 o 
  -6   2   6      107.98       91.80     11.24 o 
  -4   2   6      863.62      894.25     31.92 o 
  -2   2   6      331.17      330.95     16.11 o 
   0   2   6       92.45      113.72      6.05 o 
   2   2   6      999.18      918.80     15.73 o 
   4   2   6      328.91      311.40      8.89 o 
   6   2   6      152.27      162.55     12.45 o 
   8   2   6       10.60        5.30      4.48 o 
  10   2   6        4.71        0.48      4.32 o 
  12   2   6        6.62       -4.96      8.03 o 
  14   2   6       10.96        3.18     10.30 o 
 -21   3   6        7.18        5.68      5.36 o 
 -19   3   6        5.20        6.26      5.98 o 
 -17   3   6       29.15       27.20      5.89 o 
 -15   3   6     1036.06     1032.79     41.73 o 
 -13   3   6      431.23      422.41     26.07 o 
 -11   3   6       20.64       25.56      7.33 o 
  -9   3   6      189.49      213.04     18.00 o 
  -7   3   6       70.23       80.64      4.55 o 
  -5   3   6      180.60      182.49      8.66 o 
  -3   3   6        6.11        6.65      3.05 o 
  -1   3   6       98.68       92.85      5.60 o 
   1   3   6      531.59      490.70     18.29 o 
   3   3   6      381.77      403.75     41.96 o 
   5   3   6      611.05      602.63     27.96 o 
   7   3   6      157.61      145.38     12.98 o 
   9   3   6       56.73       58.12     12.15 o 
  11   3   6       33.76       37.38     10.84 o 
 -20   4   6      191.49      169.32     22.61 o 
 -18   4   6       14.07        7.08      4.95 o 
 -16   4   6       53.91       35.44      9.05 o 
 -14   4   6       92.48       99.30     13.79 o 
 -12   4   6      223.69      207.91     19.89 o 
 -10   4   6       15.86       19.58      6.76 o 
  -8   4   6       78.91       94.47     13.45 o 
  -6   4   6       60.71       91.76     10.62 o 
  -4   4   6      375.98      370.75     13.48 o 
  -2   4   6      236.10      244.84     12.18 o 
   0   4   6      305.06      300.41     14.61 o 
   2   4   6      140.22      116.11      9.90 o 
   4   4   6      176.36      151.44     11.91 o 
   6   4   6       90.47       99.62     10.53 o 
   8   4   6       24.48       23.20      6.06 o 
  10   4   6       13.11        2.92      5.99 o 
 -15   5   6        1.57        2.58      5.08 o 
 -13   5   6       10.17        8.94      6.32 o 
 -11   5   6      244.81      226.73     21.44 o 
  -9   5   6       89.72       98.22      9.24 o 
  -7   5   6       46.12       53.83      9.56 o 
  -5   5   6       59.34       48.49      9.58 o 
  -3   5   6       47.28       36.29      8.40 o 
  -1   5   6       38.79       33.47      5.57 o 
   1   5   6       16.93        9.82      3.56 o 
   3   5   6       20.29       23.30      5.58 o 
   5   5   6        3.82       -0.66      4.18 o 
   7   5   6       18.10       14.24      8.70 o 
   2   6   6       16.51       10.03      6.25 o 
   4   6   6        2.18        1.73      5.33 o 
 -12  -6   7        8.31        5.65      3.74 o 
 -10  -6   7       39.62       46.37      5.65 o 
  -8  -6   7       19.64       17.24      4.87 o 
  -6  -6   7       30.62       38.53      6.10 o 
  -4  -6   7       10.66       11.14      6.36 o 
  -2  -6   7       47.40       42.13      9.92 o 
   0  -6   7       19.91       11.35      6.35 o 
 -17  -5   7       30.99       40.26      7.35 o 
 -15  -5   7        6.24       10.04      5.15 o 
 -13  -5   7       49.61       59.94      6.16 o 
 -11  -5   7      149.75      149.52      8.79 o 
  -9  -5   7      117.90      123.46     10.92 o 
  -7  -5   7       59.08       56.37      5.51 o 
  -5  -5   7      112.51      118.85      9.27 o 
  -3  -5   7       25.96       19.64      4.52 o 
  -1  -5   7       52.13       54.86      9.11 o 
   1  -5   7        4.75       -2.61      6.91 o 
   3  -5   7        6.37        2.77      4.68 o 
   5  -5   7       36.38       25.64      6.90 o 
 -20  -4   7       46.95       87.86     16.92 o 
 -18  -4   7        9.64       22.22      7.49 o 
 -16  -4   7       36.87       55.73      9.16 o 
 -14  -4   7       40.75       38.97      5.96 o 
 -12  -4   7      204.76      195.11     10.57 o 
 -10  -4   7      120.41      125.32     13.00 o 
  -8  -4   7      132.38      135.97      8.47 o 
  -6  -4   7       50.86       34.35      4.58 o 
  -4  -4   7      160.39      184.10      8.79 o 
  -2  -4   7       12.84       -0.14      4.62 o 
   0  -4   7       26.93       24.83      5.80 o 
   2  -4   7       55.99       42.63      7.07 o 
   4  -4   7       50.37       46.18      8.75 o 
   6  -4   7        5.62        4.94      8.11 o 
   8  -4   7       21.74       27.05     10.03 o 
 -21  -3   7       93.66      113.86     18.31 o 
 -19  -3   7       64.44       64.88     14.01 o 
 -17  -3   7       75.13       91.80     15.37 o 
 -15  -3   7      272.25      287.77     16.68 o 
 -13  -3   7      327.67      364.27     13.22 o 
 -11  -3   7      129.48      125.31      7.72 o 
  -9  -3   7      172.99      211.98     12.80 o 
  -7  -3   7       30.22       32.73      4.26 o 
  -5  -3   7       99.08      121.65      9.01 o 
  -3  -3   7      299.92      324.84     13.04 o 
  -1  -3   7       24.02       28.54      3.21 o 
   1  -3   7     1547.91     1524.80     26.12 o 
   3  -3   7      432.42      467.21     19.43 o 
   5  -3   7       56.16       63.93      6.07 o 
   7  -3   7       24.04        7.27      6.47 o 
   9  -3   7       15.66        5.74      6.79 o 
  11  -3   7        3.77       11.01      6.91 o 
 -22  -2   7        7.16       -4.37      7.80 o 
 -20  -2   7       15.39       26.68     10.37 o 
 -18  -2   7       65.57       66.95     13.04 o 
 -16  -2   7      139.43      126.40     16.44 o 
 -14  -2   7      256.51      216.77     19.68 o 
 -12  -2   7      727.37      698.78     29.26 o 
 -10  -2   7     1336.02     1375.17     38.91 o 
  -8  -2   7      165.46      175.71      7.54 o 
  -6  -2   7      387.08      420.34     12.40 o 
  -4  -2   7       10.01       15.94      5.37 o 
  -2  -2   7      238.29      235.14     11.05 o 
   0  -2   7       95.46       89.50      5.82 o 
   2  -2   7      190.42      190.23     11.53 o 
   4  -2   7      359.87      380.80     16.55 o 
   6  -2   7      148.66      130.62     10.31 o 
   8  -2   7        0.86       -8.26      8.26 o 
  10  -2   7       77.20       60.76     12.03 o 
 -23  -1   7       18.10       16.61      9.36 o 
 -21  -1   7      174.73      159.58     19.63 o 
 -19  -1   7       87.45       67.90     13.38 o 
 -17  -1   7       49.04       39.71     11.36 o 
 -15  -1   7      261.26      260.48     21.54 o 
 -13  -1   7      631.45      537.99     28.10 o 
 -11  -1   7      174.70      156.82     15.34 o 
  -9  -1   7      146.07      178.12     15.31 o 
  -7  -1   7      243.85      231.83     19.82 o 
  -5  -1   7      220.35      199.75     14.09 o 
  -3  -1   7       24.16       12.73      4.20 o 
  -1  -1   7      100.40       96.49      9.16 o 
   1  -1   7      219.51      242.85     11.12 o 
   3  -1   7      169.75      179.25     11.16 o 
   5  -1   7       68.74       64.31      7.12 o 
   7  -1   7       99.03       93.07      9.87 o 
   9  -1   7        5.95        6.02      3.80 o 
  11  -1   7       42.32       27.61      8.67 o 
  13  -1   7       18.79       21.98     12.17 o 
 -24   0   7       43.94       22.78     10.10 o 
 -22   0   7       89.78       75.30     13.27 o 
 -20   0   7       51.07       32.21      9.35 o 
 -18   0   7       19.08       22.80      9.11 o 
 -16   0   7       86.65      115.51     14.66 o 
 -14   0   7      304.92      300.16     21.94 o 
 -12   0   7      220.90      207.20     17.42 o 
 -10   0   7      322.37      302.24     19.77 o 
  -8   0   7      876.74      782.70     30.17 o 
  -6   0   7      223.41      205.04     15.18 o 
  -4   0   7      555.75      583.67     24.67 o 
  -2   0   7     2492.45     2847.13     54.36 o 
   0   0   7      354.66      387.15     15.30 o 
   2   0   7       83.89      101.72     12.98 o 
   4   0   7      263.99      257.58     14.48 o 
   6   0   7        9.35       11.36      3.72 o 
   8   0   7       12.88        7.80      3.51 o 
  10   0   7        1.62        8.17     15.38 o 
  12   0   7        0.53        7.01      7.59 o 
 -23   1   7       18.86       21.77      6.08 o 
 -21   1   7      170.06      171.55     13.33 o 
 -19   1   7       90.63       69.23     12.87 o 
 -17   1   7       52.80       51.32     10.13 o 
 -15   1   7      260.68      262.52     21.19 o 
 -13   1   7      642.55      617.22     17.16 o 
 -11   1   7      184.77      170.84      9.05 o 
  -9   1   7      154.77      165.80     15.04 o 
  -7   1   7      239.69      233.43     17.43 o 
  -5   1   7      210.74      187.31      8.41 o 
  -3   1   7       27.07       28.90      6.74 o 
  -1   1   7       93.27       95.57      8.45 o 
   1   1   7      227.69      256.22     20.06 o 
   3   1   7      170.08      161.00     16.82 o 
   5   1   7       68.74       65.13     13.46 o 
   7   1   7      100.99       97.76     10.45 o 
   9   1   7        5.18       11.02      8.77 o 
  11   1   7       43.56       34.65      7.47 o 
  13   1   7       19.65       28.32     12.34 o 
 -22   2   7        7.89        7.12      4.89 o 
 -20   2   7       16.22       14.10      8.51 o 
 -18   2   7       65.67       72.37     12.20 o 
 -16   2   7      133.95      132.67     15.93 o 
 -14   2   7      250.16      214.55     19.14 o 
 -12   2   7      711.07      694.59     32.96 o 
 -10   2   7     1340.32     1352.93     21.22 o 
  -8   2   7      157.09      183.98     16.47 o 
  -6   2   7      386.11      416.20     24.64 o 
  -4   2   7        7.95       14.51      5.87 o 
  -2   2   7      239.03      238.96     21.14 o 
   0   2   7       92.39       84.48      8.60 o 
   2   2   7      196.75      222.44     13.61 o 
   4   2   7      350.49      347.36     17.58 o 
   6   2   7      147.59      133.71     16.05 o 
   8   2   7        0.80        2.13      6.25 o 
  10   2   7       77.89       79.22     10.66 o 
  12   2   7       43.59       39.21     12.65 o 
 -21   3   7       94.94       89.99     14.77 o 
 -19   3   7       63.50       52.80     11.04 o 
 -17   3   7       76.64       58.27     11.52 o 
 -15   3   7      277.80      263.57     22.47 o 
 -13   3   7      327.17      313.42     23.54 o 
 -11   3   7      134.37      123.32     15.04 o 
  -9   3   7      168.95      189.16     18.13 o 
  -7   3   7       31.55       41.11      8.82 o 
  -5   3   7      104.49      115.10      6.78 o 
  -3   3   7      299.45      286.26     11.26 o 
  -1   3   7       25.21       28.62      5.40 o 
   1   3   7     1547.61     1422.74     32.91 o 
   3   3   7      436.20      404.38     18.94 o 
   5   3   7       57.42       63.51     13.93 o 
   7   3   7       23.66        9.33      8.27 o 
   9   3   7       16.00        5.95      5.37 o 
  11   3   7        3.72        5.11      5.20 o 
 -20   4   7       45.54       63.54     12.77 o 
 -18   4   7       10.48       16.43      7.80 o 
 -16   4   7       35.30       30.10      9.21 o 
 -14   4   7       41.89       40.84     10.47 o 
 -12   4   7      209.86      233.52     21.99 o 
 -10   4   7      120.11      127.82     16.13 o 
  -8   4   7      135.21      132.74     16.28 o 
  -6   4   7       48.57       43.59      6.87 o 
  -4   4   7      160.03      179.50     10.26 o 
  -2   4   7       14.24       12.52      4.12 o 
   0   4   7       25.26       27.29      9.23 o 
   2   4   7       53.65       52.34      7.57 o 
   4   4   7       51.44       44.32      7.50 o 
   6   4   7        6.23        8.20      4.42 o 
   8   4   7       21.74       18.81      5.63 o 
 -17   5   7       30.85       27.52      9.38 o 
 -15   5   7        6.57       13.25      6.73 o 
 -13   5   7       48.97       36.55     10.03 o 
 -11   5   7      146.37      116.18     16.34 o 
  -9   5   7      114.64      108.84     11.16 o 
  -7   5   7       59.35       62.53     10.99 o 
  -5   5   7      113.12      101.87     13.86 o 
  -3   5   7       24.60       13.60      7.10 o 
  -1   5   7       53.25       55.96     11.61 o 
   1   5   7        4.44        2.59      3.43 o 
   3   5   7        6.06       10.45      4.92 o 
   5   5   7       37.22       29.10     12.41 o 
   0   6   7       20.05       40.36     11.19 o 
  -8  -6   8       42.42       43.43      8.22 o 
  -6  -6   8        5.16        9.04      4.65 o 
  -4  -6   8       13.01        6.74      6.47 o 
 -15  -5   8        1.85        6.02      7.71 o 
 -13  -5   8       17.18       23.99      6.66 o 
 -11  -5   8        3.16        7.68      6.46 o 
  -9  -5   8       64.72       65.55      6.94 o 
  -7  -5   8        5.54       11.66      4.20 o 
  -5  -5   8       39.83       43.60      6.40 o 
  -3  -5   8       91.91       94.62      8.88 o 
  -1  -5   8       48.79       31.29      7.40 o 
   1  -5   8       10.17        4.72      5.90 o 
   3  -5   8       27.37       24.97      7.75 o 
 -18  -4   8       62.04       77.49     14.68 o 
 -16  -4   8       51.60       60.37     10.02 o 
 -14  -4   8       99.62      141.35     19.87 o 
 -12  -4   8       17.12       18.00      4.22 o 
 -10  -4   8        0.87       20.54      6.13 o 
  -8  -4   8       43.31       55.90      5.73 o 
  -6  -4   8       32.48       45.18      6.63 o 
  -4  -4   8       53.57       53.27      8.61 o 
  -2  -4   8       57.79       62.14     14.80 o 
   0  -4   8      164.29      170.75     13.65 o 
   2  -4   8       19.73       23.52      6.46 o 
   4  -4   8       70.36       73.97      9.85 o 
   6  -4   8       33.81       19.93      8.70 o 
 -21  -3   8       52.61       52.26     13.71 o 
 -19  -3   8       68.33       80.76     15.15 o 
 -17  -3   8        4.07       13.33      8.83 o 
 -15  -3   8       84.88       63.38     12.16 o 
 -13  -3   8      359.06      421.27     19.83 o 
 -11  -3   8      131.49      207.24     26.82 o 
  -9  -3   8       21.30       36.84      5.90 o 
  -7  -3   8      312.32      356.30     12.36 o 
  -5  -3   8      389.81      418.04     16.61 o 
  -3  -3   8       13.32       20.74     10.80 o 
  -1  -3   8        1.00        2.08      4.62 o 
   1  -3   8      258.30      260.71     11.95 o 
   3  -3   8      159.42      167.45     11.46 o 
   5  -3   8        0.84        6.94      8.75 o 
   7  -3   8       16.96       -2.02      8.87 o 
   9  -3   8        1.75        3.64      6.94 o 
 -22  -2   8       24.29       39.38     12.04 o 
 -20  -2   8       62.79       65.25     14.00 o 
 -18  -2   8       15.97       21.95     10.44 o 
 -16  -2   8      137.39      156.70     18.18 o 
 -14  -2   8     1196.37     1124.18     43.65 o 
 -12  -2   8      235.36      229.71     19.14 o 
 -10  -2   8      186.51      176.88     16.48 o 
  -8  -2   8      158.49      160.00     12.29 o 
  -6  -2   8       30.11       40.31      7.42 o 
  -4  -2   8      233.55      229.65     25.49 o 
  -2  -2   8      207.99      183.11     12.85 o 
   0  -2   8      241.77      219.57     10.82 o 
   2  -2   8       74.99       82.22      8.58 o 
   4  -2   8       38.14       28.60      5.84 o 
   6  -2   8      284.19      276.53     16.67 o 
   8  -2   8        5.13        2.23      3.79 o 
  10  -2   8        1.00       -6.05      6.97 o 
 -23  -1   8       27.49       20.60     10.08 o 
 -21  -1   8       44.74       31.66      9.64 o 
 -19  -1   8      138.54      132.72     17.51 o 
 -17  -1   8      115.77      105.43     14.87 o 
 -15  -1   8        0.57       -1.99      7.28 o 
 -13  -1   8       64.93       54.74     10.82 o 
 -11  -1   8      341.07      369.02     23.16 o 
  -9  -1   8       34.35       37.37      8.48 o 
  -7  -1   8      362.19      345.05     12.03 o 
  -5  -1   8      245.36      244.53     16.84 o 
  -3  -1   8      677.75      671.27     26.51 o 
  -1  -1   8      198.63      208.33     11.48 o 
   1  -1   8      192.89      213.41     11.42 o 
   3  -1   8       67.79       66.89      7.61 o 
   5  -1   8       43.71       46.54      6.52 o 
   7  -1   8       36.65       33.24      5.94 o 
   9  -1   8       42.19       48.64     11.49 o 
  11  -1   8       15.98       16.64      7.93 o 
 -22   0   8       26.87       33.74     10.95 o 
 -20   0   8        0.44       15.04      9.02 o 
 -18   0   8       20.85       19.27      8.91 o 
 -16   0   8      170.03      196.90     19.44 o 
 -14   0   8        1.99        4.82      5.94 o 
 -12   0   8     1190.33     1077.92     40.12 o 
 -10   0   8     1102.55     1038.66     38.18 o 
  -8   0   8      113.53      107.92     12.07 o 
  -6   0   8      686.92      740.77     30.47 o 
  -4   0   8       34.98       33.67      7.40 o 
  -2   0   8      248.82      271.68     13.90 o 
   0   0   8      284.24      287.01     14.15 o 
   2   0   8        8.62       12.28      6.43 o 
   4   0   8       59.82       85.74      8.38 o 
   6   0   8       60.33       73.37      8.82 o 
   8   0   8       70.04       74.88     13.34 o 
  10   0   8       46.68       54.41      9.19 o 
 -23   1   8       28.16       32.37     10.40 o 
 -21   1   8       47.06       67.03     13.27 o 
 -19   1   8      137.56      120.77     16.53 o 
 -17   1   8      115.08      117.77     15.40 o 
 -15   1   8        1.08        3.69      6.49 o 
 -13   1   8       60.82       49.43     10.04 o 
 -11   1   8      332.19      282.70     21.15 o 
  -9   1   8       35.60       38.07      8.66 o 
  -7   1   8      366.48      358.80     22.73 o 
  -5   1   8      236.20      246.65     10.60 o 
  -3   1   8      682.75      734.44     32.23 o 
  -1   1   8      203.04      200.29     12.67 o 
   1   1   8      189.10      196.63     18.82 o 
   3   1   8       69.24       70.70     12.60 o 
   5   1   8       46.31       50.03     11.54 o 
   7   1   8       36.92       30.98     17.05 o 
   9   1   8       41.35       33.68      9.36 o 
  11   1   8       15.19       14.31      8.27 o 
 -22   2   8       23.02       24.09      9.92 o 
 -20   2   8       62.21       54.47     12.03 o 
 -18   2   8       14.35       12.07      6.35 o 
 -16   2   8      135.19      152.95     17.53 o 
 -14   2   8     1204.80     1289.04     48.20 o 
 -12   2   8      243.18      258.78     21.46 o 
 -10   2   8      180.04      166.15     17.06 o 
  -8   2   8      156.65      168.06     16.55 o 
  -6   2   8       31.40       28.58      7.80 o 
  -4   2   8      235.11      216.45     13.71 o 
  -2   2   8      207.96      209.14     13.45 o 
   0   2   8      234.66      236.88     21.19 o 
   2   2   8       75.24       77.16      9.26 o 
   4   2   8       36.25       35.32      9.13 o 
   6   2   8      285.85      266.56     17.47 o 
   8   2   8        4.63        3.07      5.13 o 
  10   2   8        1.21        3.10      4.92 o 
 -21   3   8       51.38       39.24     11.30 o 
 -19   3   8       70.64       70.56     13.01 o 
 -17   3   8        3.38        0.38      5.06 o 
 -15   3   8       85.84       68.07     12.50 o 
 -13   3   8      354.93      326.05     25.33 o 
 -11   3   8      133.07      146.74     16.84 o 
  -9   3   8       22.76       32.67      9.25 o 
  -7   3   8      315.34      356.80     13.41 o 
  -5   3   8      389.90      404.18     13.55 o 
  -3   3   8       14.40       10.84      4.29 o 
  -1   3   8        1.51       -1.03      3.74 o 
   1   3   8      264.49      240.70     14.89 o 
   3   3   8      156.62      133.21     11.97 o 
   5   3   8        0.61       -4.35      5.09 o 
   7   3   8       16.79        2.24      6.33 o 
   9   3   8        1.77       -4.05      4.63 o 
 -18   4   8       61.34       66.08     12.56 o 
 -16   4   8       52.55       45.13     11.04 o 
 -14   4   8       97.30      121.61     17.01 o 
 -12   4   8       18.25       20.05      8.32 o 
 -10   4   8        1.20        7.41      6.75 o 
  -8   4   8       42.72       56.62      8.15 o 
  -6   4   8       30.69       32.39      7.17 o 
  -4   4   8       50.76       62.33     11.87 o 
  -2   4   8       58.43       74.12      8.00 o 
   0   4   8      164.37      163.15     12.23 o 
   2   4   8       18.43       24.16      8.85 o 
   4   4   8       72.44       83.59     10.36 o 
   6   4   8       33.32       37.59     14.28 o 
 -15   5   8        1.90       -4.82      5.50 o 
 -13   5   8       16.34       13.91      7.17 o 
 -11   5   8        3.30        4.93      5.39 o 
  -9   5   8       66.56       73.33      9.45 o 
  -7   5   8        5.52        8.19      6.17 o 
  -5   5   8       41.25       45.29     10.38 o 
  -3   5   8       91.32       86.63     14.37 o 
  -1   5   8       48.81       50.67     11.36 o 
   1   5   8       10.53       22.67      8.80 o 
   3   5   8       27.10       35.33      7.26 o 
 -13  -5   9       33.65       46.32      9.02 o 
 -11  -5   9       93.13      114.66     12.00 o 
  -9  -5   9        1.44       -0.93      7.29 o 
  -7  -5   9       30.37       23.00      6.95 o 
  -5  -5   9        7.90       -1.15      3.82 o 
  -3  -5   9        0.34       -0.34      4.35 o 
  -1  -5   9        1.54       -1.75      5.75 o 
   1  -5   9        7.63       13.80      5.78 o 
 -18  -4   9       35.58       23.89     10.36 o 
 -16  -4   9       41.48       56.13     29.19 o 
 -14  -4   9      101.19      115.07     12.20 o 
 -12  -4   9       74.62       80.91     10.41 o 
 -10  -4   9       78.44       87.49     15.49 o 
  -8  -4   9       96.47      119.03     10.68 o 
  -6  -4   9      219.27      227.26     18.97 o 
  -4  -4   9       45.44       62.26     15.79 o 
  -2  -4   9       66.21       71.22     21.98 o 
   0  -4   9       38.49       40.92      8.27 o 
   2  -4   9      133.64      110.07     12.37 o 
   4  -4   9        6.15       24.68      7.18 o 
 -19  -3   9      104.65      125.56     18.86 o 
 -17  -3   9       48.67       47.52     12.43 o 
 -15  -3   9       45.09       61.04     13.17 o 
 -13  -3   9       29.08       27.56      8.87 o 
 -11  -3   9       51.68       81.25      9.61 o 
  -9  -3   9       87.66      123.66     14.02 o 
  -7  -3   9       41.53       24.33      4.36 o 
  -5  -3   9       96.46      118.64     30.95 o 
  -3  -3   9       64.49      105.63     16.46 o 
  -1  -3   9       77.00       65.64      7.87 o 
   1  -3   9       38.33       34.88      6.78 o 
   3  -3   9       71.18       68.33     13.05 o 
   5  -3   9        4.35        0.68      5.38 o 
   7  -3   9        2.72       -5.69      8.04 o 
 -22  -2   9      108.19      105.02     18.09 o 
 -20  -2   9       44.84       33.58     11.96 o 
 -18  -2   9       58.99       37.23     11.59 o 
 -16  -2   9      114.63      110.40     15.88 o 
 -14  -2   9       50.48       53.51     11.52 o 
 -12  -2   9      171.05      159.43     16.83 o 
 -10  -2   9       10.70        9.35      6.49 o 
  -8  -2   9      445.71      463.30     25.12 o 
  -6  -2   9       73.73       69.52      9.46 o 
  -4  -2   9       27.91       25.78      6.16 o 
  -2  -2   9       33.01       28.63      4.74 o 
   0  -2   9       65.01       55.47      7.45 o 
   2  -2   9      389.32      399.03     18.84 o 
   4  -2   9      107.95      105.13     10.13 o 
   6  -2   9       37.33       27.78      8.04 o 
   8  -2   9       38.43       27.19      6.31 o 
 -23  -1   9       19.76        7.42      8.88 o 
 -21  -1   9       14.81       20.86      8.48 o 
 -19  -1   9       53.46       34.68     11.07 o 
 -17  -1   9       34.94       58.11     12.81 o 
 -15  -1   9      106.19      112.29     15.27 o 
 -13  -1   9      333.74      344.10     24.20 o 
 -11  -1   9     1209.82     1150.98     42.17 o 
  -9  -1   9      635.75      588.14     29.14 o 
  -7  -1   9      269.49      250.23     18.88 o 
  -5  -1   9      112.30      102.03     11.78 o 
  -3  -1   9       87.76      107.85     11.79 o 
  -1  -1   9      140.32      166.00     11.03 o 
   1  -1   9        6.33        0.08      4.98 o 
   3  -1   9       55.07       72.04      8.38 o 
   5  -1   9      323.43      324.20     17.12 o 
   7  -1   9       26.97       29.01      9.83 o 
   9  -1   9       25.65       31.42      9.91 o 
 -22   0   9        2.28        2.05      6.96 o 
 -20   0   9      303.21      305.59     26.69 o 
 -18   0   9        2.83       26.18      9.35 o 
 -16   0   9        1.16       16.48      7.96 o 
 -14   0   9      273.75      291.99     23.13 o 
 -12   0   9       51.92       62.63     11.64 o 
 -10   0   9      400.48      394.62     25.02 o 
  -8   0   9       43.86       44.37      9.13 o 
  -6   0   9      186.44      193.16     16.75 o 
  -4   0   9      437.63      465.65     25.83 o 
  -2   0   9        0.14        6.09      3.75 o 
   0   0   9      180.99      191.53     18.09 o 
   2   0   9        2.36        5.20      5.81 o 
   4   0   9       43.55       59.93      7.62 o 
   6   0   9        2.21        5.20      5.77 o 
   8   0   9       10.85        0.73      6.23 o 
 -23   1   9       18.49       27.87     10.30 o 
 -21   1   9       14.07       14.89      8.68 o 
 -19   1   9       50.55       42.44     11.06 o 
 -17   1   9       34.81       61.55     12.70 o 
 -15   1   9      103.36      133.52     16.56 o 
 -13   1   9      326.48      354.28     25.33 o 
 -11   1   9     1208.52     1140.04     44.33 o 
  -9   1   9      645.50      619.78     32.04 o 
  -7   1   9      264.78      252.19     20.21 o 
  -5   1   9      114.47      120.07     14.43 o 
  -3   1   9       85.24      101.04     10.01 o 
  -1   1   9      137.17      147.11     14.67 o 
   1   1   9        5.83       -8.29      8.29 o 
   3   1   9       52.51       72.47     13.62 o 
   5   1   9      319.65      338.06     27.95 o 
   7   1   9       28.13       42.41     11.42 o 
   9   1   9       26.29       41.43      9.42 o 
 -22   2   9      109.27      146.14     19.53 o 
 -20   2   9       46.39       62.31     12.98 o 
 -18   2   9       61.12       62.80     12.30 o 
 -16   2   9      118.91      131.52     17.28 o 
 -14   2   9       48.43       72.96     13.19 o 
 -12   2   9      176.53      190.22     19.43 o 
 -10   2   9        8.90        2.54      5.34 o 
  -8   2   9      448.15      444.20     28.59 o 
  -6   2   9       71.81       72.48     12.53 o 
  -4   2   9       29.13       18.86      5.33 o 
  -2   2   9       34.62       32.00      6.32 o 
   0   2   9       67.23       60.77     12.27 o 
   2   2   9      393.22      441.80     21.30 o 
   4   2   9      110.96      109.35     11.35 o 
   6   2   9       35.88       40.22      8.38 o 
   8   2   9       38.32       37.76      8.96 o 
 -19   3   9      104.26      112.04     17.10 o 
 -17   3   9       47.24       47.36     11.43 o 
 -15   3   9       42.36       48.51     10.74 o 
 -13   3   9       31.36       35.21      9.97 o 
 -11   3   9       52.66       61.01     12.57 o 
  -9   3   9       87.30      110.00     15.75 o 
  -7   3   9       42.76       33.17      9.31 o 
  -5   3   9       92.68      109.62      8.05 o 
  -3   3   9       66.17       64.19      8.01 o 
  -1   3   9       74.40       77.31      9.10 o 
   1   3   9       36.53       29.38      7.38 o 
   3   3   9       70.73       64.53      9.21 o 
   5   3   9        4.83        0.58      5.34 o 
   7   3   9        2.46       -3.34      4.58 o 
 -18   4   9       34.52       44.50     11.77 o 
 -16   4   9       43.24       32.30     10.97 o 
 -14   4   9      101.40      124.09     17.91 o 
 -12   4   9       71.88       67.94     13.61 o 
 -10   4   9       78.28      111.16     16.34 o 
  -8   4   9       95.77      120.19     12.37 o 
  -6   4   9      222.92      230.46     20.76 o 
  -4   4   9       47.16       62.83     12.90 o 
  -2   4   9       64.98       68.73     13.33 o 
   0   4   9       39.83       29.30     15.13 o 
   2   4   9      131.89      100.73     11.08 o 
   4   4   9        5.65       -4.29      5.10 o 
 -13   5   9       35.01       29.27     10.02 o 
 -11   5   9       94.09       81.03     12.32 o 
  -9   5   9        1.20       -5.96      6.13 o 
  -7   5   9       29.35       18.69      7.81 o 
  -5   5   9        8.41       10.76      7.31 o 
  -3   5   9        0.45       -2.39      6.78 o 
  -1   5   9        1.80       -0.09      6.97 o 
   1   5   9        7.87        8.42      6.59 o 
 -11  -5  10        4.62       13.93     12.05 o 
  -9  -5  10       12.06       13.37     10.45 o 
  -7  -5  10       13.00       22.16      7.81 o 
  -5  -5  10        1.23        0.74      5.48 o 
 -16  -4  10        1.01        2.26      6.29 o 
 -14  -4  10       22.29       22.60     10.07 o 
 -12  -4  10       45.15       79.59     21.59 o 
 -10  -4  10       25.21       62.74     11.66 o 
  -8  -4  10        9.88       45.42     14.51 o 
  -6  -4  10       47.16       72.13     16.14 o 
  -4  -4  10       16.77       19.40     17.35 o 
  -2  -4  10       12.19        7.44      8.10 o 
   0  -4  10       49.16       67.58     16.48 o 
 -19  -3  10       39.86       40.27     12.45 o 
 -17  -3  10       38.97       35.25     11.48 o 
 -15  -3  10       98.28       92.53     15.12 o 
 -13  -3  10       95.62      118.14     15.82 o 
 -11  -3  10       23.02       26.96      8.25 o 
  -9  -3  10       47.33       51.47      9.91 o 
  -7  -3  10       47.89       48.41      8.89 o 
  -3  -3  10      114.54      141.83     15.94 o 
  -1  -3  10       50.18       43.21      7.38 o 
   1  -3  10        2.87        0.74      6.03 o 
   3  -3  10        3.90       14.68      7.74 o 
 -20  -2  10       40.95       34.28     11.37 o 
 -18  -2  10       38.74       28.05     10.46 o 
 -16  -2  10       39.40       53.51     11.76 o 
 -14  -2  10       60.87       69.46     12.86 o 
 -12  -2  10      310.78      311.96     23.72 o 
 -10  -2  10       33.34       36.84      8.76 o 
  -8  -2  10      121.57      115.26     13.52 o 
  -6  -2  10      221.66      211.81     17.39 o 
  -4  -2  10       21.35       15.82      5.21 o 
  -2  -2  10       11.71       11.55      6.18 o 
   0  -2  10        9.22        2.33      4.29 o 
   2  -2  10      110.23       96.88     10.43 o 
   4  -2  10       36.98       37.53      7.03 o 
   6  -2  10        0.22        1.09      4.12 o 
 -21  -1  10       65.00       79.41     15.35 o 
 -19  -1  10       23.83       41.63     11.86 o 
 -17  -1  10       54.47       52.39     12.05 o 
 -15  -1  10      268.15      286.04     24.13 o 
 -13  -1  10      604.79      542.27     31.68 o 
 -11  -1  10      192.65      183.06     18.17 o 
  -9  -1  10      348.20      355.18     24.03 o 
  -7  -1  10       10.47        9.27      5.06 o 
  -5  -1  10       76.77       65.18     10.06 o 
  -3  -1  10       11.97       10.84      5.84 o 
  -1  -1  10       94.72       89.23      8.77 o 
   1  -1  10      129.97      133.93     11.44 o 
   3  -1  10       48.62       61.34      8.29 o 
   5  -1  10       34.88       43.61      7.41 o 
   7  -1  10       24.22       30.65     10.27 o 
 -22   0  10        1.15        5.28      8.07 o 
 -20   0  10       36.96       32.20      9.73 o 
 -18   0  10       99.99       99.85     15.79 o 
 -16   0  10        0.65        2.27      6.53 o 
 -14   0  10        8.80        4.95      5.36 o 
 -12   0  10      203.82      151.39     17.10 o 
 -10   0  10     1061.45     1045.74     42.41 o 
  -8   0  10      249.96      248.16     20.57 o 
  -6   0  10       16.32       29.02      8.11 o 
  -4   0  10      243.66      266.74     21.05 o 
  -2   0  10       64.13       93.52     13.44 o 
   0   0  10       17.67        5.60      5.86 o 
   2   0  10       24.28       31.51      6.07 o 
   4   0  10        0.83        6.11      6.15 o 
   6   0  10       43.53       58.29     14.16 o 
 -21   1  10       64.54      100.79     17.00 o 
 -19   1  10       25.20       30.77      9.15 o 
 -17   1  10       55.91       65.76     14.73 o 
 -15   1  10      269.22      229.84     22.09 o 
 -13   1  10      617.70      629.21     35.25 o 
 -11   1  10      184.67      176.74     18.70 o 
  -9   1  10      340.43      349.19     25.30 o 
  -7   1  10       12.32       15.06      7.52 o 
  -5   1  10       75.51       76.00     12.16 o 
  -3   1  10       10.42       11.02      4.64 o 
  -1   1  10       98.52       85.52     15.18 o 
   1   1  10      128.99      129.59     17.64 o 
   3   1  10       50.72       66.10     14.17 o 
   5   1  10       34.91       44.46     11.61 o 
   7   1  10       24.91       51.55      9.64 o 
 -20   2  10       40.60       52.06     11.94 o 
 -18   2  10       36.64       41.05     10.76 o 
 -16   2  10       36.70       55.51     12.54 o 
 -14   2  10       57.33       54.08     12.09 o 
 -12   2  10      311.58      293.67     24.92 o 
 -10   2  10       36.38       47.39     11.02 o 
  -8   2  10      125.28      131.99     17.17 o 
  -6   2  10      222.71      204.73     20.76 o 
  -4   2  10       23.33       21.51      9.69 o 
  -2   2  10       10.92       12.75      7.63 o 
   0   2  10        8.10        6.31      6.31 o 
   2   2  10      107.17       97.56     15.86 o 
   4   2  10       37.00       37.18      8.25 o 
   6   2  10        0.28        2.37     10.07 o 
 -19   3  10       38.25       34.33      9.93 o 
 -17   3  10       40.25       25.57      9.22 o 
 -15   3  10       98.80      113.87     17.18 o 
 -13   3  10       95.51       81.41     14.69 o 
 -11   3  10       23.86       37.67     11.01 o 
  -9   3  10       45.92       47.32     11.41 o 
  -7   3  10       46.63       47.43      8.16 o 
  -5   3  10       20.98       23.09      5.22 o 
  -3   3  10      113.91      107.00     10.58 o 
  -1   3  10       50.39       52.41      8.58 o 
   1   3  10        2.43       -1.33      5.20 o 
   3   3  10        4.30        1.76      4.78 o 
 -16   4  10        0.79       14.26      8.31 o 
 -14   4  10       23.38       19.62      8.65 o 
 -12   4  10       44.57       51.28     12.54 o 
 -10   4  10       26.65       21.80      9.72 o 
  -8   4  10       10.80       19.05      6.28 o 
  -6   4  10       46.65       39.56     11.59 o 
  -4   4  10       15.75        5.01      6.40 o 
  -2   4  10       11.99       15.12      9.40 o 
   0   4  10       50.66       41.67     11.75 o 
 -11   5  10        4.71        5.41      5.61 o 
  -9   5  10       12.32       12.28      7.39 o 
  -7   5  10       13.03        8.44      6.55 o 
  -5   5  10        1.13        1.61      6.27 o 
 -14  -4  11       37.78       47.30     11.64 o 
 -12  -4  11       30.39       41.42      9.87 o 
  -8  -4  11        6.79       72.95     16.95 o 
  -6  -4  11       12.04       80.50     18.23 o 
  -4  -4  11        3.56       12.77     16.08 o 
  -2  -4  11        4.05        1.72      7.34 o 
 -17  -3  11       75.05       80.39     15.10 o 
 -15  -3  11       20.48       17.29      8.37 o 
 -13  -3  11        3.31       10.65      7.12 o 
 -11  -3  11       58.69       72.31     12.01 o 
  -9  -3  11       65.36       46.29      9.59 o 
  -3  -3  11        4.34        4.56      6.08 o 
  -1  -3  11       26.46       29.01      9.42 o 
   1  -3  11       36.72       44.33     12.40 o 
 -20  -2  11       81.97       98.02     17.05 o 
 -18  -2  11       51.98       42.20     11.35 o 
 -16  -2  11       38.19       54.34     12.21 o 
 -14  -2  11       25.93       22.20      7.80 o 
 -12  -2  11       45.76       37.12     10.24 o 
 -10  -2  11      124.48      134.46     15.86 o 
  -8  -2  11       31.19       30.02      8.34 o 
  -6  -2  11       80.99       98.78     12.55 o 
  -4  -2  11       80.65       88.71     14.20 o 
  -2  -2  11       19.14       12.81      6.71 o 
   0  -2  11        9.03       10.20      9.25 o 
   2  -2  11        0.12        3.21      3.77 o 
 -21  -1  11       41.46       39.64     12.15 o 
 -19  -1  11       46.46       31.41      9.64 o 
 -17  -1  11       14.85       23.44      9.51 o 
 -15  -1  11        1.58        5.39      5.79 o 
 -13  -1  11      102.63       98.04     15.21 o 
 -11  -1  11      124.02      133.91     16.31 o 
  -9  -1  11       93.74       97.07     13.80 o 
  -7  -1  11      227.75      228.87     19.83 o 
  -5  -1  11       82.38       79.30     11.66 o 
  -3  -1  11       22.20       28.19      6.02 o 
  -1  -1  11        3.71       -2.52      5.17 o 
   1  -1  11       24.25       16.89      8.26 o 
   3  -1  11       33.46       37.98      7.34 o 
 -20   0  11        6.89       12.73      7.79 o 
 -18   0  11      145.00      165.92     20.62 o 
 -16   0  11      104.82       91.89     15.24 o 
 -14   0  11      194.15      196.93     20.46 o 
 -12   0  11      390.69      376.94     27.74 o 
 -10   0  11      387.85      387.08     27.55 o 
  -8   0  11       81.30       91.58     13.48 o 
  -6   0  11       51.37       77.28     12.43 o 
  -4   0  11       12.47       14.41      4.84 o 
  -2   0  11       50.13       58.64     10.69 o 
   0   0  11        7.83       16.38      7.98 o 
   2   0  11        0.01       -0.56      5.50 o 
   4   0  11       60.76       69.54     14.73 o 
 -21   1  11       43.42       42.65     11.63 o 
 -19   1  11       44.15       35.00     11.02 o 
 -17   1  11       14.01        8.18      6.14 o 
 -15   1  11        1.07        0.30      5.12 o 
 -13   1  11      100.26       89.68     15.38 o 
 -11   1  11      128.02      143.53     17.71 o 
  -9   1  11       97.17       90.97     13.87 o 
  -7   1  11      230.96      238.33     22.38 o 
  -5   1  11       83.04       92.40     10.97 o 
  -3   1  11       21.25       19.78      5.89 o 
  -1   1  11        4.41        7.78      7.50 o 
   1   1  11       23.60       30.28     10.10 o 
   3   1  11       34.95       55.44     13.11 o 
 -20   2  11       81.03       85.46     15.68 o 
 -18   2  11       54.24       49.38     12.78 o 
 -16   2  11       38.37       55.57     12.67 o 
 -14   2  11       25.55       36.58      9.85 o 
 -12   2  11       44.67       44.00     11.45 o 
 -10   2  11      124.30      107.13     16.33 o 
  -8   2  11       29.17       22.46      8.42 o 
  -6   2  11       77.52       78.66     10.10 o 
  -4   2  11       78.66       80.47     10.35 o 
  -2   2  11       19.78       24.52      9.96 o 
   0   2  11        8.50        6.87      8.02 o 
   2   2  11        0.14        8.78      6.34 o 
 -17   3  11       75.83       88.00     15.78 o 
 -15   3  11       21.24       33.34     11.28 o 
 -13   3  11        2.89        7.72      5.78 o 
 -11   3  11       58.55       49.16     12.25 o 
  -9   3  11       66.96       64.26     13.39 o 
  -7   3  11       97.39       88.66     11.20 o 
  -5   3  11       52.55       40.97      7.92 o 
  -3   3  11        3.78       10.13      5.70 o 
  -1   3  11       27.17       30.14      9.09 o 
   1   3  11       36.86       39.94      8.50 o 
 -14   4  11       38.92       31.42     10.99 o 
 -12   4  11       31.41       29.04     10.30 o 
 -10   4  11       11.53       10.06      9.69 o 
  -8   4  11        6.12        4.20      4.61 o 
  -6   4  11       12.59       14.04      8.69 o 
  -4   4  11        3.93       12.19      8.47 o 
  -2   4  11        3.71       -8.43      8.43 o 
 -15  -3  12        2.14        2.24      6.91 o 
 -13  -3  12       11.20        5.75      6.87 o 
 -11  -3  12        8.49        6.83      5.31 o 
  -5  -3  12       50.52       33.26      9.90 o 
  -3  -3  12        3.54        0.92      5.77 o 
 -18  -2  12       53.20       63.25     14.69 o 
 -16  -2  12       56.40       64.00     13.49 o 
 -14  -2  12       31.55       35.74     10.27 o 
 -12  -2  12       26.92       16.60      7.17 o 
 -10  -2  12       12.56        5.20      5.53 o 
  -8  -2  12        1.34        3.36      4.08 o 
  -4  -2  12       19.48       29.15      9.84 o 
  -2  -2  12       22.40       36.09     10.61 o 
   0  -2  12       38.30       34.81     14.06 o 
 -19  -1  12       57.71       70.85     15.25 o 
 -17  -1  12       47.18       45.92     12.10 o 
 -15  -1  12        4.56       -2.85      6.95 o 
 -13  -1  12      111.00       80.10     14.07 o 
 -11  -1  12      338.56      369.84     27.80 o 
  -9  -1  12       93.97       83.13     13.58 o 
  -7  -1  12       12.33       15.08      7.34 o 
  -5  -1  12        8.45       10.15      4.59 o 
  -3  -1  12       12.22       16.30      8.69 o 
  -1  -1  12       22.23       36.87     11.66 o 
   1  -1  12        0.81        4.95      4.40 o 
 -20   0  12       39.90       60.99     13.89 o 
 -18   0  12       12.33        9.64      6.10 o 
 -16   0  12        5.33       -2.34      7.72 o 
 -14   0  12       34.89       23.19      8.93 o 
 -12   0  12      478.63      472.95     32.51 o 
 -10   0  12       47.50       66.70     12.68 o 
  -8   0  12      223.44      232.72     22.30 o 
  -6   0  12        6.45        6.87      6.13 o 
  -4   0  12       17.08       24.23      5.95 o 
  -2   0  12       49.25       57.61      8.41 o 
   0   0  12       12.02       24.56     10.82 o 
 -19   1  12       59.40       57.17     13.96 o 
 -17   1  12       46.29       35.80     11.48 o 
 -15   1  12        4.65       11.78      7.85 o 
 -13   1  12      110.29      121.40     18.21 o 
 -11   1  12      341.63      313.74     26.86 o 
  -9   1  12       90.24       84.16     14.72 o 
  -7   1  12       11.27       14.51      7.24 o 
  -5   1  12        9.50        6.84      8.34 o 
  -3   1  12       11.56       11.94      5.37 o 
  -1   1  12       20.89       13.03      8.08 o 
   1   1  12        0.72        6.91      7.35 o 
 -18   2  12       52.23       51.07     12.64 o 
 -16   2  12       56.79       37.38     11.03 o 
 -14   2  12       32.45       52.79     12.43 o 
 -12   2  12       27.55       25.82      9.95 o 
 -10   2  12       11.32       18.14      9.28 o 
  -8   2  12        1.12       -1.76      7.00 o 
  -6   2  12       82.55       75.14     10.63 o 
  -4   2  12       18.92       21.02      6.48 o 
  -2   2  12       23.62       30.86     11.16 o 
   0   2  12       38.77       46.85     19.45 o 
 -15   3  12        2.18       -0.02      5.76 o 
 -13   3  12       11.71        6.96      8.69 o 
 -11   3  12        8.78        4.67      6.57 o 
  -9   3  12       19.77       14.24      6.29 o 
  -7   3  12       51.62       73.12     16.97 o 
  -5   3  12       49.46       37.80     11.72 o 
  -3   3  12        3.40       -3.91      9.12 o 
 -14  -2  13        0.05       -1.19      6.26 o 
 -12  -2  13        1.55        5.17      6.26 o 
 -10  -2  13       72.49       77.97     13.30 o 
  -6  -2  13       23.44       37.38     11.10 o 
 -17  -1  13       10.43       -1.49      7.70 o 
 -15  -1  13       18.93       28.05     10.24 o 
 -13  -1  13       21.51       32.39     10.79 o 
 -11  -1  13       60.11       44.97     11.09 o 
  -9  -1  13        5.78       -2.43      5.67 o 
  -7  -1  13        1.04       -6.62      6.62 o 
  -5  -1  13       52.31       52.64     13.09 o 
  -3  -1  13       72.88       99.17     16.99 o 
 -16   0  13       17.99       21.76      8.94 o 
 -14   0  13       63.00       49.85     12.76 o 
 -12   0  13       75.08       71.47     14.31 o 
 -10   0  13       39.54       24.29      9.11 o 
  -8   0  13       78.30       82.21     14.71 o 
  -6   0  13        3.31        8.71      5.44 o 
  -4   0  13        2.03       14.00      5.39 o 
 -17   1  13        9.91       17.48      8.48 o 
 -15   1  13       18.07        9.76      8.29 o 
 -13   1  13       20.10        5.61      5.11 o 
 -11   1  13       59.72       53.67     12.68 o 
  -9   1  13        5.01       -2.34      7.28 o 
  -7   1  13        1.38       -2.04      4.53 o 
  -5   1  13       51.07       54.63      9.27 o 
  -3   1  13       74.15       94.20     18.08 o 
 -14   2  13        0.12        2.23      5.80 o 
 -12   2  13        1.24        3.81      5.59 o 
 -10   2  13       74.71       92.18     16.78 o 
  -8   2  13       81.85       79.99     11.34 o 
  -6   2  13       23.49       21.70      6.75 o 
                                                 
